# Supplementary material for: The Nucleoid Binding Protein H-NS Biases Genome-Wide Transposon Insertion Landscapes
Source: mBio. 2016 Aug 30;7(4):e01351-16. doi: 10.1128/mBio.01351-16 (PMC4999555; doi:10.1128/mBio.01351-16)
Supplement: Table S1 — Comparisons of transposon insertion data from Δhns and wild-type (WT) V. cholerae (WT data are from reference 22). Con-ARTIST was used to compare the two data sets. El-ARTIST (5) was used to generate the hidden Markov model (HMM) categorizations. ChIP sequencing (ChIP-Seq) data (from reference 23) are also included. [file mbo004162965st1.xls]

## Sheet: SI_1 whole data genes
*Information about ChIP data is from ref. 23
Chromosome	Locus ID	Locus	Description	GC %	MWU test score	p-value	Inversed p-value	Read ratio hns/WT	HMM WT	HMM hns	ChIP*	ChIP log2 enrichment*
Chr I	VC_0001_ORF	VC_0001	VC0001_hypothetical_protein	36.9048	0	0.818072	1.22239	1.93455	Domain-Essential	Domain-Essential	-
Chr I	VC_0002_ORF	VC_0002	VC0002_flavodoxin	50.1149	0.98	0.000255434	3914.9	5.53626	Non-Essential	Non-Essential	-
Chr I	VC_0003_ORF	VC_0003	VC0003_tRNA_modification_GTPase_TrmE	52.4731	1	5.89752e-05	16956.3	2.66539	Non-Essential	Non-Essential	-
Chr I	VC_0004_ORF	VC_0004	VC0004_putative_inner_membrane_protein_translocase_component_YidC	49.2005	0	0.726288	1.37686	1.16785	Essential	Essential	-
Chr I	VC_0005_ORF	VC_0005	VC0005_hypothetical_protein	46.5116	0	0.562691	1.77717	1.31222	Domain-Essential	Non-Essential	-
Chr I	VC_0006_ORF	VC_0006	VC0006_ribonuclease_P	44.8179	0	1	1	5.72306	Essential	Essential	-
Chr I	VC_0007_ORF	VC_0007	VC0007_50S_ribosomal_protein_L34	50	0	1	1	#DIV/0!	Essential	Essential	-
Chr I	VC_0008_ORF	VC_0008	VC0008_amino_acid_ABC_transporter,_ATP-binding_protein	49.458	0	0.879401	1.13714	0.623943	Non-Essential	Non-Essential	-
Chr I	VC_0009_ORF	VC_0009	VC0009_amino_acid_ABC_transproter,_permease_protein	50.2976	0	0.686524	1.45661	1.12844	Non-Essential	Non-Essential	-
Chr I	VC_0010_ORF	VC_0010	VC0010_amino_acid_ABC_transporter,_periplasmic_amino_acid-binding_portion	47.5234	0	0.78919	1.26712	0.951408	Non-Essential	Non-Essential	-
Chr I	VC_0011_ORF	VC_0011	VC0011_hypothetical_protein	41.8605	0	0.844053	1.18476	1.3468	Non-Essential	Non-Essential	-
Chr I	VC_0012_ORF	VC_0012	VC0012_chromosomal_replication_initiation_protein	50.6695	0	1	1	0.895953	Essential	Essential	-
Chr I	VC_0013_ORF	VC_0013	VC0013_DNA_polymerase_III_subunit_beta	49.7729	0	0.575436	1.73781	0.871034	Essential	Essential	-
Chr I	VC_0014_ORF	VC_0014	VC0014_recombination_protein_F	47.5275	0	0.527369	1.8962	1.15307	Non-Essential	Non-Essential	-
Chr I	VC_0015_ORF	VC_0015	VC0015_DNA_gyrase_subunit_B	50.4963	0	0.995297	1.00473	0.61395	Essential	Essential	-
Chr I	VC_0016_ORF	VC_0016	VC0016_hypothetical_protein	49.5935	0	0.375113	2.66587	1.51046	Non-Essential	Non-Essential	-
Chr I	VC_0017_ORF	VC_0017	VC0017_hypothetical_protein	43.5897	0	0.48	2.08333	1.92884	Non-Essential	Non-Essential	-
Chr I	VC_0018_ORF	VC_0018	VC0018_16_kDa_heat_shock_protein_A	45.6621	0	0.167294	5.97751	2.02308	Non-Essential	Non-Essential	-
Chr I	VC_0019_ORF	VC_0019	VC0019_valine--pyruvate_transaminase	49.8807	0	0.231156	4.32609	1.20653	Non-Essential	Non-Essential	-
Chr I	VC_0020_ORF	VC_0020	VC0020_glycyl-tRNA_synthetase_subunit_beta	52.0561	0	1	1	#DIV/0!	Essential	Essential	-
Chr I	VC_0021_ORF	VC_0021	VC0021_glycyl-tRNA_synthetase_subunit_alpha	49.9496	0	0.477225	2.09545	1.99116	Essential	Essential	-
Chr I	VC_0022_ORF	VC_0022	VC0022_hypothetical_protein	47.0978	0	0.508889	1.96506	0.855583	Non-Essential	Non-Essential	-
Chr I	VC_0023_ORF	VC_0023	VC0023_NADH_dehydrogenase_subunit_II-related_protein	47.6744	0	0.630426	1.58623	1.10765	Non-Essential	Non-Essential	-
Chr I	VC_0024_ORF	VC_0024	VC0024_sulfur_transfer_protein_SirA	48.996	0	0.353111	2.83197	14.8334	Essential	Essential	-
Chr I	VC_0025_ORF	VC_0025	VC0025_hypothetical_protein	46.2687	0	0.577718	1.73095	1.18346	Non-Essential	Non-Essential	-
Chr I	VC_0026_ORF	VC_0026	VC0026_zinc-binding_alcohol_dehydrogenase	52.0897	0	0.409704	2.44079	1.49157	Non-Essential	Non-Essential	-
Chr I	VC_0027_ORF	VC_0027	VC0027_threonine_dehydratase	52.3157	0	0.575187	1.73857	1.03607	Non-Essential	Non-Essential	-
Chr I	VC_0028_ORF	VC_0028	VC0028_dihydroxy-acid_dehydratase	54.7231	0	0.790031	1.26577	0.901378	Non-Essential	Non-Essential	-
Chr I	VC_0029_ORF	VC_0029	VC0029_branched-chain_amino_acid_aminotransferase	53.6458	0	0.137716	7.26131	1.38088	Non-Essential	Non-Essential	-
Chr I	VC_0030_ORF	VC_0030	VC0030_acetolactate_synthase_2_regulatory_subunit	45.614	0	0.523107	1.91166	1.17343	Non-Essential	Non-Essential	-
Chr I	VC_0031_ORF	VC_0031	VC0031_acetolactate_synthase_2_catalytic_subunit	55.3127	0	0.847848	1.17946	1.09903	Non-Essential	Non-Essential	-
Chr I	VC_0032_ORF	VC_0032	VC0032_ComM-related_protein	53.6089	0	0.328605	3.04317	0.999833	Non-Essential	Non-Essential	-
Chr I	VC_0033_ORF	VC_0033	VC0033_putative_acyltransferase	49.9435	0	0.855278	1.16921	0.980602	Non-Essential	Non-Essential	-
Chr I	VC_0034_ORF	VC_0034	VC0034_thiol:disulfide_interchange_protein	46.1028	0	0.411881	2.42788	0.656226	Non-Essential	Non-Essential	-
Chr I	VC_0035_ORF	VC_0035	VC0035_serine/threonine_protein_kinase	49.3646	0	0.784487	1.27472	0.760671	Non-Essential	Non-Essential	-
Chr I	VC_0036_ORF	VC_0036	VC0036_FixG-related_protein	49.0591	0	0.0831452	12.0272	1.23449	Non-Essential	Non-Essential	-
Chr I	VC_0037_ORF	VC_0037	VC0037_hypothetical_protein	42.2939	0	0.400073	2.49955	0.651332	Non-Essential	Non-Essential	-
Chr I	VC_0038_ORF	VC_0038	VC0038_hypothetical_protein	52.3809	0	0.4	2.5	0.393146	Non-Essential	Non-Essential	-
Chr I	VC_0039_ORF	VC_0039	VC0039_SpoOM-related_protein	51.2456	0	0.447683	2.23372	1.06313	Non-Essential	Non-Essential	-
Chr I	VC_0040_ORF	VC_0040	VC0040_hemolysin,_putative	47.2222	0	0.673473	1.48484	1.13755	Non-Essential	Non-Essential	-
Chr I	VC_0041_ORF	VC_0041	VC0041_hypothetical_protein	50.0761	0	0.286014	3.49633	1.13276	Non-Essential	Non-Essential	-
Chr I	VC_0042_ORF	VC_0042	VC0042_potassium_uptake_protein_TrkH	51.314	0	0.366407	2.7292	0.94043	Non-Essential	Non-Essential	-
Chr I	VC_0043_ORF	VC_0043	VC0043_potassium_transporter_peripheral_membrane_component	52.215	0	0.653425	1.5304	6.31839	Essential	Essential	-
Chr I	VC_0044_ORF	VC_0044	VC0044_sun_protein	54.4061	0	0.824364	1.21306	0.844438	Non-Essential	Non-Essential	-
Chr I	VC_0045_ORF	VC_0045	VC0045_methionyl-tRNA_formyltransferase	51.4768	0	0.555327	1.80074	0.337191	Essential	Essential	-
Chr I	VC_0046_ORF	VC_0046	VC0046_peptide_deformylase	48.0392	0	0.84941	1.17729	0.779704	Non-Essential	Non-Essential	-
Chr I	VC_0047_ORF	VC_0047	VC0047_hypothetical_protein	50.1701	0	0.0589669	16.9587	1.23573	Non-Essential	Non-Essential	-
Chr I	VC_0048_ORF	VC_0048	VC0048_smf_protein	51.3441	0	0.828197	1.20744	0.846177	Non-Essential	Non-Essential	-
Chr I	VC_0049_ORF	VC_0049	VC0049_hypothetical_protein	46.5409	0	0.838024	1.19328	0.747654	Non-Essential	Non-Essential	-
Chr I	VC_0050_ORF	VC_0050	VC0050_DNA_topoisomerase_I-related_protein	49.0401	0	0.633129	1.57946	0.58923	Non-Essential	Non-Essential	-
Chr I	VC_0051_ORF	VC_0051	VC0051_phosphoribosylaminoimidazole_carboxylase_ATPase_subunit	51.2346	0	0.119969	8.33546	1.02742	Non-Essential	Non-Essential	-
Chr I	VC_0052_ORF	VC_0052	VC0052_phosphoribosylaminoimidazole_carboxylase_catalytic_subunit	52.6749	0	0.716213	1.39623	1.20835	Non-Essential	Non-Essential	-
Chr I	VC_0053_ORF	VC_0053	VC0053_hypothetical_protein	43.6508	0	0.812143	1.23131	1.5278	Non-Essential	Non-Essential	-
Chr I	VC_0054_ORF	VC_0054	VC0054_Sua5/YciO/YrdC_family_protein	53.6155	0	0.654811	1.52716	1.24211	Non-Essential	Non-Essential	-
Chr I	VC_0055_ORF	VC_0055	VC0055_coproporphyrinogen_III_oxidase	49.8911	1	1.23244e-10	8.11397e+09	41.6203	Essential	Non-Essential	-
Chr I	VC_0056_ORF	VC_0056	VC0056_shikimate_5-dehydrogenase	50.0597	1	0.000238675	4189.79	0.250329	Non-Essential	Non-Essential	-
Chr I	VC_0057_ORF	VC_0057	VC0057_hypothetical_protein	44.9275	0	0.508349	1.96715	0.942494	Non-Essential	Non-Essential	-
Chr I	VC_0058_ORF	VC_0058	VC0058_carbonic_anhydrase	47.7478	0	0.808561	1.23676	0.860851	Non-Essential	Non-Essential	-
Chr I	VC_0059_ORF	VC_0059	VC0059_hypothetical_protein	40.4255	0	0.839172	1.19165	1.0509	Non-Essential	Non-Essential	-
Chr I	VC_0060_ORF	VC_0060	VC0060_camphor_resistance_protein_CrcB	43.3071	0	0.463566	2.15719	1.2322	Non-Essential	Non-Essential	-
Chr I	VC_0061_ORF	VC_0061	VC0061_thiamine_biosynthesis_protein_ThiC	47.5748	0	0.483137	2.06981	0.703314	Non-Essential	Non-Essential	-
Chr I	VC_0062_ORF	VC_0062	VC0062_thiamine-phosphate_pyrophosphorylase	46.4097	0	0.387269	2.58219	0.751742	Non-Essential	Non-Essential	-
Chr I	VC_0063_ORF	VC_0063	VC0063_thiF_protein	50.3218	0	0.898183	1.11336	0.877202	Non-Essential	Non-Essential	-
Chr I	VC_0064_ORF	VC_0064	VC0064_sulfur_carrier_protein_ThiS	48.4496	0	0.745233	1.34186	0.723128	Non-Essential	Non-Essential	-
Chr I	VC_0065_ORF	VC_0065	VC0065_thiazole_synthase	50.454	0	0.66481	1.50419	1.26405	Non-Essential	Non-Essential	-
Chr I	VC_0066_ORF	VC_0066	VC0066_thiamine_biosynthesis_protein_ThiH	47.7987	0	0.457574	2.18544	0.966885	Non-Essential	Non-Essential	-
Chr I	VC_0067_ORF	VC_0067	VC0067_aminopeptidase_P	50.5574	0	0.349716	2.85946	1.04345	Non-Essential	Non-Essential	-
Chr I	VC_0068_ORF	VC_0068	VC0068_LysR_family_transcriptional_regulator	47.4594	0	0.448584	2.22924	1.09014	Non-Essential	Non-Essential	-
Chr I	VC_0069_ORF	VC_0069	VC0069_multidrug_resistance_protein,_putative	50.1247	0	0.219191	4.56224	1.11444	Non-Essential	Non-Essential	-
Chr I	VC_0070_ORF	VC_0070	VC0070_hypothetical_protein	46.6667	0	0.483451	2.06846	1.03869	Non-Essential	Non-Essential	-
Chr I	VC_0071_ORF	VC_0071	VC0071_DNA-binding_transcriptional_regulator_AsnC	45.4545	0	0.82839	1.20716	0.916464	Non-Essential	Non-Essential	-
Chr I	VC_0072_ORF	VC_0072	VC0072_sensory_box/GGDEF_family_protein	50.1084	0	0.758521	1.31835	0.979238	Non-Essential	Non-Essential	-
Chr I	VC_0073_ORF	VC_0073	VC0073_hypothetical_protein	52.2184	0	0.794633	1.25844	0.925235	Non-Essential	Non-Essential	-
Chr I	VC_0074_ORF	VC_0074	VC0074_hypothetical_protein	50.7692	0	0.523493	1.91024	0.947357	Non-Essential	Non-Essential	-
Chr I	VC_0075_ORF	VC_0075	VC0075_MadN_protein	48.3108	0	0.527599	1.89538	1.10453	Non-Essential	Non-Essential	-
Chr I	VC_0076_ORF	VC_0076	VC0076_universal_stress_protein_A	48.5915	0	0.463178	2.159	1.04082	Non-Essential	Non-Essential	-
Chr I	VC_0077_ORF	VC_0077	VC0077_hypothetical_protein	43.75	0	0.58116	1.7207	0.767327	Non-Essential	Non-Essential	-
Chr I	VC_0078_ORF	VC_0078	VC0078_ferritin	44.5055	0	0.217583	4.59595	1.21715	Non-Essential	Non-Essential	-
Chr I	VC_0079_ORF	VC_0079	VC0079_universal_stress_protein_UspB	47.5309	0	0.266958	3.74591	0.651186	Non-Essential	Non-Essential	-
Chr I	VC_0080_ORF	VC_0080	VC0080_hypothetical_protein	51.9632	0	0.588296	1.69982	0.874712	Non-Essential	Non-Essential	-
Chr I	VC_0081_ORF	VC_0081	VC0081_hypothetical_protein	50.6579	0	0.0782841	12.774	1.23543	Non-Essential	Non-Essential	-
Chr I	VC_0082_ORF	VC_0082	VC0082_hypothetical_protein	50.5837	0	0.249183	4.01311	1.09643	Non-Essential	Non-Essential	-
Chr I	VC_0083_ORF	VC_0083	VC0083_ubiquinone/menaquinone_biosynthesis_methyltransferase	49.553	0	0.026666	37.5009	9.59233	Essential	Essential	-
Chr I	VC_0084_ORF	VC_0084	VC0084_hypothetical_protein	50.8013	0	0.351151	2.84778	2.70498	Domain-Essential	Domain-Essential	-
Chr I	VC_0085_ORF	VC_0085	VC0085_putative_ubiquinone_biosynthesis_protein_UbiB	49.1743	0	0.0131703	75.9283	5.74519	Essential	Essential	-
Chr I	VC_0086_ORF	VC_0086	VC0086_twin_arginine_translocase_protein_A	44.5783	0	0.259546	3.85288	1.70248	Non-Essential	Non-Essential	-
Chr I	VC_0087_ORF	VC_0087	VC0087_sec-independent_translocase	52.9851	0	0.148299	6.74312	1.83246	Non-Essential	Non-Essential	-
Chr I	VC_0088_ORF	VC_0088	VC0088_hypothetical_protein	48.4728	0	0.0735777	13.5911	1.42496	Non-Essential	Non-Essential	-
Chr I	VC_0089_ORF	VC_0089	VC0089_cytochrome_c551_peroxidase	47.7046	0	0.779284	1.28323	0.713366	Non-Essential	Non-Essential	-
Chr I	VC_0090_ORF	VC_0090	VC0090_DNA-damage-inducible_protein_F	51.282	0	0.179326	5.57645	1.16123	Non-Essential	Non-Essential	-
Chr I	VC_0091_ORF	VC_0091	VC0091_O-methyltransferase-related_protein	50.3448	0	0.0694189	14.4053	1.49926	Non-Essential	Non-Essential	-
Chr I	VC_0092_ORF	VC_0092	VC0092_LexA_repressor	52.6984	0	0.017088	58.5205	0.0106383	Non-Essential	Essential	-
Chr I	VC_0093_ORF	VC_0093	VC0093_glycerol-3-phosphate_acyltransferase	51.7241	0	0.16302	6.13421	1.17146	Non-Essential	Non-Essential	-
Chr I	VC_0094_ORF	VC_0094	VC0094_4-hydroxybenzoate_octaprenyltransferase	49.5906	1	4.00534e-05	24966.6	9.49103	Domain-Essential	Non-Essential	-
Chr I	VC_0095_ORF	VC_0095	VC0095_chorismate--pyruvate_lyase	46.7391	0	0.53234	1.8785	1.06677	Non-Essential	Non-Essential	-
Chr I	VC_0096_ORF	VC_0096	VC0096_hypothetical_protein	39.3939	0	0.434256	2.30279	0.531787	Non-Essential	Non-Essential	-
Chr I	VC_0097_ORF	VC_0097	VC0097_flagellar_basal_body-associated_protein_FliL-like_protein	45.7421	0	0.636807	1.57033	0.601135	Non-Essential	Non-Essential	-
Chr I	VC_0098_ORF	VC_0098	VC0098_methyl-accepting_chemotaxis_protein	51.6667	0	0.781012	1.28039	0.861605	Non-Essential	Non-Essential	-
Chr I	VC_0099_ORF	VC_0099	VC0099_glpG_protein	48.3213	0	0.621257	1.60964	0.836954	Non-Essential	Non-Essential	-
Chr I	VC_0100_ORF	VC_0100	VC0100_thiosulfate_sulfurtransferase	46.1059	0	0.396615	2.52134	1.13108	Non-Essential	Non-Essential	-
Chr I	VC_0101_ORF	VC_0101	VC0101_hypothetical_protein	36.5741	0	0.866841	1.15361	0.802586	Non-Essential	Non-Essential	-
Chr I	VC_0102_ORF	VC_0102	VC0102_hypothetical_protein	38.2979	0	0.284048	3.52053	1.45922	Non-Essential	Non-Essential	-
Chr I	VC_0103_ORF	VC_0103	VC0103_hypothetical_protein	45.9635	0	0.879065	1.13757	1.05134	Non-Essential	Non-Essential	-
Chr I	VC_0104_ORF	VC_0104	VC0104_hypothetical_protein	47.4074	0	0.654127	1.52876	1.39178	Domain-Essential	Non-Essential	-
Chr I	VC_0105_ORF	VC_0105	VC0105_delta-aminolevulinic_acid_dehydratase	49.6169	0	0.506756	1.97334	0.222266	Essential	Essential	-
Chr I	VC_0106_ORF	VC_0106	VC0106_hypothetical_protein	43.0556	0	0.868422	1.15151	0.730104	Non-Essential	Non-Essential	-
Chr I	VC_0107_ORF	VC_0107	VC0107_hypothetical_protein	36.2319	0	0.801767	1.24724	0.769969	Domain-Essential	Domain-Essential	-
Chr I	VC_0108_ORF	VC_0108	VC0108_DNA_polymerase_I	50.1961	0	0.057886	17.2753	0.319056	Domain-Essential	Essential	-
Chr I	VC_0109_ORF	VC_0109	VC0109_hypothetical_protein	54.386	0	1	1	1.72632	Non-Essential	Essential	-
Chr I	VC_0110_ORF	VC_0110	VC0110_hypothetical_protein	44.4444	0	0.656691	1.52279	1.38061	Non-Essential	Non-Essential	-
Chr I	VC_0111_ORF	VC_0111	VC0111_ribosome_biogenesis_GTP-binding_protein_YsxC	47.6621	0	0.593145	1.68593	0.67983	Essential	Essential	-
Chr I	VC_0112_ORF	VC_0112	VC0112_cytochrome_c4	48.8095	0	0.398475	2.50957	0.909662	Non-Essential	Non-Essential	-
Chr I	VC_0113_ORF	VC_0113	VC0113_methyltransferase-related_protein	46.9357	0	0.898585	1.11286	0.831395	Non-Essential	Non-Essential	-
Chr I	VC_0114_ORF	VC_0114	VC0114_hypothetical_protein	51.184	0	0.390899	2.55821	1.77073	Non-Essential	Non-Essential	-
Chr I	VC_0115_ORF	VC_0115	VC0115_hypothetical_protein	50	0	0.290378	3.44378	1.17648	Non-Essential	Non-Essential	-
Chr I	VC_0116_ORF	VC_0116	VC0116_coproporphyrinogen_III_oxidase	47.9556	0	0.344105	2.90609	1.04264	Non-Essential	Non-Essential	-
Chr I	VC_0117_ORF	VC_0117	VC0117_hemY_protein	50.7936	0	0.876275	1.14119	0.987833	Non-Essential	Non-Essential	-
Chr I	VC_0118_ORF	VC_0118	VC0118_uroporphyrin-III_C-methyltransferase,_putative	52	0	0.187321	5.33844	1.27139	Non-Essential	Non-Essential	-
Chr I	VC_0119_ORF	VC_0119	VC0119_uroporphyrinogen-III_synthase	50.3193	0	0.840145	1.19027	0.770762	Essential	Essential	-
Chr I	VC_0120_ORF	VC_0120	VC0120_porphobilinogen_deaminase	54.1929	0	0.460778	2.17024	1.20583	Essential	Essential	-
Chr I	VC_0121_ORF	VC_0121	VC0121_hypothetical_protein	39.4558	0	0.135385	7.38636	1.83001	Non-Essential	Non-Essential	-
Chr I	VC_0122_ORF	VC_0122	VC0122_adenylate_cyclase	48.8152	0.09	0.00244998	408.166	1.54573	Non-Essential	Non-Essential	-
Chr I	VC_0123_ORF	VC_0123	VC0123_frataxin-like_protein	48.5714	0	0.204912	4.88014	3.27418	Non-Essential	Non-Essential	-
Chr I	VC_0124_ORF	VC_0124	VC0124_frameshift	41.6667	0	0.64767	1.544	1.20953	Non-Essential	Non-Essential	-
Chr I	VC_0125_ORF	VC_0125	VC0125_diaminopimelate_decarboxylase	50.3987	0	0.0865041	11.5601	1.17841	Non-Essential	Non-Essential	-
Chr I	VC_0126_ORF	VC_0126	VC0126_diaminopimelate_epimerase	51.7755	0	0.987766	1.01239	1.28989	Essential	Essential	-
Chr I	VC_0127_ORF	VC_0127	VC0127_hypothetical_protein	52.5036	0	0.765842	1.30575	0.986536	Non-Essential	Non-Essential	-
Chr I	VC_0128_ORF	VC_0128	VC0128_site-specific_tyrosine_recombinase_XerC	51.8162	0	0.0629555	15.8842	0.493061	Non-Essential	Non-Essential	-
Chr I	VC_0129_ORF	VC_0129	VC0129_hypothetical_protein	52.0833	0	0.228803	4.37058	1.10246	Non-Essential	Non-Essential	-
Chr I	VC_0130_ORF	VC_0130	VC0130_GGDEF_family_protein	52.0883	0	0.318509	3.13963	1.06116	Non-Essential	Non-Essential	-
Chr I	VC_0131_ORF	VC_0131	VC0131_hypothetical_protein	54.7739	0	0.152038	6.5773	1.44346	Non-Essential	Non-Essential	-
Chr I	VC_0132_ORF	VC_0132	VC0132_hypothetical_protein	52.4272	0	0.914283	1.09375	0.929823	Non-Essential	Non-Essential	-
Chr I	VC_0133_ORF	VC_0133	VC0133_hypothetical_protein	47.09	0	0.699598	1.42939	0.319716	Non-Essential	Non-Essential	-
Chr I	VC_0134_ORF	VC_0134	VC0134_hypothetical_protein	47.9469	0	0.904575	1.10549	0.700388	Non-Essential	Non-Essential	-
Chr I	VC_0135_ORF	VC_0135	VC0135_lysophospholipase_L2	47.001	0	0.565523	1.76828	0.979002	Non-Essential	Non-Essential	-
Chr I	VC_0136_ORF	VC_0136	VC0136_homoserine/homoserine_lactone_efflux_protein	47.8964	0	0.147691	6.77089	1.02114	Non-Essential	Non-Essential	-
Chr I	VC_0137_ORF	VC_0137	VC0137_hypothetical_protein	48.7298	0	0.24372	4.10307	1.0531	Non-Essential	Non-Essential	-
Chr I	VC_0138_ORF	VC_0138	VC0138_hypothetical_protein	54.1667	0	0.103	9.70874	3.62111	Non-Essential	Non-Essential	-
Chr I	VC_0139_ORF	VC_0139	VC0139_DPS_family_protein	46.4968	0	0.683347	1.46339	0.903984	Non-Essential	Non-Essential	-
Chr I	VC_0140_ORF	VC_0140	VC0140_hypothetical_protein	45.4545	0	0.609206	1.64148	0.637372	Non-Essential	Non-Essential	-
Chr I	VC_0141_ORF	VC_0141	VC0141_hypothetical_protein	40.9524	0	0.875	1.14286	0.828419	Non-Essential	Non-Essential	-
Chr I	VC_0142_ORF	VC_0142	VC0142_hypothetical_protein	43.0894	0	0.598852	1.66986	0.534386	Non-Essential	Non-Essential	-
Chr I	VC_0143_ORF	VC_0143	VC0143_hypothetical_protein	25.5814	0	0.349812	2.85868	0.355082	Essential	Essential	-
Chr I	VC_0144_ORF	VC_0144	VC0144_hypothetical_protein	48.5714	0	0.323973	3.08668	1.22834	Non-Essential	Non-Essential	-
Chr I	VC_0145_ORF	VC_0145	VC0145_hypothetical_protein	44.5693	0	0.87851	1.13829	1.152	Non-Essential	Non-Essential	-
Chr I	VC_0146_ORF	VC_0146	VC0146_hypothetical_protein	49.8333	0	0.812893	1.23017	0.931849	Non-Essential	Non-Essential	-
Chr I	VC_0147_ORF	VC_0147	VC0147_cell_division_protein_FtsY	49.6599	0	0.893152	1.11963	0.0307121	Essential	Essential	-
Chr I	VC_0148_ORF	VC_0148	VC0148_cell_division_ATP-binding_protein_FtsE	50.8547	0	0.387612	2.5799	0.903077	Non-Essential	Non-Essential	-
Chr I	VC_0149_ORF	VC_0149	VC0149_cell_division_protein_FtsX	48.7412	0	0.133921	7.4671	1.16829	Non-Essential	Non-Essential	-
Chr I	VC_0150_ORF	VC_0150	VC0150_RNA_polymerase_factor_sigma-32	49.9419	0	1	1	#DIV/0!	Essential	Essential	-
Chr I	VC_0151_ORF	VC_0151	VC0151_soluble_pyridine_nucleotide_transhydrogenase	49.3219	0	0.837534	1.19398	0.907388	Non-Essential	Non-Essential	-
Chr I	VC_0152_ORF	VC_0152	VC0152_DNA-binding_transcriptional_repressor_FabR	51.8692	0	0.836018	1.19615	1.23856	Non-Essential	Non-Essential	-
Chr I	VC_0153_ORF	VC_0153	VC0153_hypothetical_protein	48.1183	0	0.643606	1.55375	0.722938	Non-Essential	Non-Essential	-
Chr I	VC_0154_ORF	VC_0154	VC0154_tRNA_(uracil-5-)-methyltransferase	47.8378	0	0.89512	1.11717	1.01174	Non-Essential	Non-Essential	-
Chr I	VC_0156_ORF	VC_0156	VC0156_vitamin_B12_receptor	43.2462	0	0.0605824	16.5064	0.5289	Non-Essential	Non-Essential	-
Chr I	VC_0157_ORF	VC_0157	VC0157_alkaline_serine_protease	46.6418	0	0.799922	1.25012	0.812532	Non-Essential	Non-Essential	-
Chr I	VC_0158_ORF	VC_0158	VC0158_glutamate_racemase	47.6191	0	0.903488	1.10682	0.386782	Essential	Essential	-
Chr I	VC_0159_ORF	VC_0159	VC0159_RNA-binding_protein	44.4444	0	0.830006	1.20481	0.849284	Non-Essential	Non-Essential	-
Chr I	VC_0160_ORF	VC_0160	VC0160_hypothetical_protein	35	0	0.381126	2.62381	1.73841	Non-Essential	Non-Essential	-
Chr I	VC_0161_ORF	VC_0161	VC0161_DNA-binding_transcriptional_regulator_IlvY	48.1605	0	0.408546	2.44771	1.14451	Non-Essential	Non-Essential	-
Chr I	VC_0162_ORF	VC_0162	VC0162_ketol-acid_reductoisomerase	47.6094	0	0.831738	1.2023	0.965263	Non-Essential	Non-Essential	-
Chr I	VC_0163_ORF	VC_0163	VC0163_hypothetical_protein	46.0318	0	0.526166	1.90054	2.6292	Non-Essential	Non-Essential	-
Chr I	VC_0164_ORF	VC_0164	VC0164_multidrug_resistance_protein,_putative	50.0482	0	0.0659642	15.1597	1.13166	Non-Essential	Non-Essential	-
Chr I	VC_0165_ORF	VC_0165	VC0165_hypothetical_protein	47.1545	0	0.102085	9.79573	1.43721	Non-Essential	Non-Essential	-
Chr I	VC_0166_ORF	VC_0166	VC0166_TetR_family_transcriptional_regulator	42.3786	0	0.167804	5.95935	1.67523	Non-Essential	Non-Essential	-
Chr I	VC_0167_ORF	VC_0167	VC0167_ATP-dependent_DNA_helicase_Rep	48.7599	0	0.796061	1.25618	1.10794	Essential	Essential	-
Chr I	VC_0168_ORF	VC_0168	VC0168_cytochrome_c5	50.2451	0	0.910281	1.09856	0.785619	Non-Essential	Non-Essential	-
Chr I	VC_0169_ORF	VC_0169	VC0169_hypothetical_protein	30.3571	0	0.715512	1.3976	0.92759	Non-Essential	Non-Essential	-
Chr I	VC_0170_ORF	VC_0170	VC0170_peptide_ABC_transporter,_ATP-binding_protein	50.2914	0	0.142466	7.0192	1.1068	Non-Essential	Non-Essential	-
Chr I	VC_0171_ORF	VC_0171	VC0171_peptide_ABC_transporter,_periplasmic_peptide-binding_protein	47.698	0	0.055413	18.0463	1.10755	Non-Essential	Non-Essential	-
Chr I	VC_0172_ORF	VC_0172	VC0172_peptide_ABC_transporter,_permease_protein	50.1458	0	0.908346	1.1009	1.07307	Non-Essential	Non-Essential	-
Chr I	VC_0173_ORF	VC_0173	VC0173_peptide_ABC_transporter,_permease_protein	50.6922	0	0.434053	2.30386	1.14009	Non-Essential	Non-Essential	-
Chr I	VC_0174_ORF	VC_0174	VC0174_hypothetical_protein	52.0042	0	0.523311	1.91091	1.10401	Non-Essential	Non-Essential	+	17.4027
Chr I	VC_0175_ORF	VC_0175	VC0175_deoxycytidylate_deaminase-related_protein	36.8981	0	0.0327203	30.5621	1.13446	Non-Essential	Non-Essential	+	17.4027
Chr I	VC_0176_ORF	VC_0176	VC0176_transcriptional_regulator,_putative	39.1586	0	0.532028	1.8796	1.05282	Non-Essential	Non-Essential	+	17.4027
Chr I	VC_0177_ORF	VC_0177	VC0177_hypothetical_protein	37.766	0	0.122317	8.17546	0.906864	Non-Essential	Non-Essential	+	17.4027
Chr I	VC_0178_ORF	VC_0178	VC0178_patatin-related_protein	42.5094	0	0.295804	3.38061	0.947461	Non-Essential	Non-Essential	+	17.4027
Chr I	VC_0179_ORF	VC_0179	VC0179_hypothetical_protein	41.8002	0	0.837692	1.19376	0.847006	Non-Essential	Non-Essential	-
Chr I	VC_0180_ORF	VC_0180	VC0180_hypothetical_protein	43.5328	0	0.813762	1.22886	0.796594	Non-Essential	Non-Essential	+	19.1734
Chr I	VC_0181_ORF	VC_0181	VC0181_hypothetical_protein	45.6476	0	0.859789	1.16308	0.62213	Non-Essential	Non-Essential	+	19.1734
Chr I	VC_0182_ORF	VC_0182	VC0182_hypothetical_protein	37.2685	0	0.11084	9.02204	1.15515	Non-Essential	Non-Essential	+	19.1734
Chr I	VC_0183_ORF	VC_0183	VC0183_hypothetical_protein	37.5474	1	1.27058e-05	78704.3	1.48048	Domain-Essential	Non-Essential	+	19.1734
Chr I	VC_0184_ORF	VC_0184	VC0184_hypothetical_protein	39.6092	0	0.0166127	60.1949	1.4018	Non-Essential	Non-Essential	+	19.1734
Chr I	VC_0185_ORF	VC_0185	VC0185_transposase,_putative	36.9547	0	0.00714503	139.957	1.44408	Non-Essential	Non-Essential	+	19.1734
Chr I	VC_0186_ORF	VC_0186	VC0186_glutathione_reductase	52.1612	0	0.663447	1.50728	0.952558	Non-Essential	Non-Essential	+	19.1734
Chr I	VC_0187_ORF	VC_0187	VC0187_hypothetical_protein	51.1905	0	0.107248	9.32416	1.54138	Non-Essential	Non-Essential	-
Chr I	VC_0188_ORF	VC_0188	VC0188_oligopeptidase_A	52.1292	0	0.410755	2.43454	0.789081	Non-Essential	Non-Essential	-
Chr I	VC_0189_ORF	VC_0189	VC0189_hypothetical_protein	48.4849	0	0.753048	1.32794	0.994956	Non-Essential	Non-Essential	-
Chr I	VC_0190_ORF	VC_0190	VC0190_DNA-dependent_helicase_II	53.0847	0	0.851967	1.17375	0.780379	Non-Essential	Non-Essential	-
Chr I	VC_0191_ORF	VC_0191	VC0191_hypothetical_protein	51.42	0	0.046511	21.5003	1.28959	Non-Essential	Non-Essential	-
Chr I	VC_0192_ORF	VC_0192	VC0192_AraC/XylS_family_transcriptional_regulator	50.0615	0	0.373955	2.67412	0.809403	Non-Essential	Non-Essential	-
Chr I	VC_0193_ORF	VC_0193	VC0193_hypothetical_protein	46.875	0	0.81	1.23457	1.86866	Non-Essential	Non-Essential	-
Chr I	VC_0194_ORF	VC_0194	VC0194_gamma-glutamyltranspeptidase	55.2914	0	0.349817	2.85864	0.938589	Non-Essential	Non-Essential	-
Chr I	VC_0195_ORF	VC_0195	VC0195_rarD_protein	52.2552	0	0.581936	1.7184	1.05922	Non-Essential	Non-Essential	-
Chr I	VC_0196_ORF	VC_0196	VC0196_ATP-dependent_DNA_helicase_RecQ	52.657	0	0.38989	2.56482	1.06477	Non-Essential	Non-Essential	-
Chr I	VC_0197_ORF	VC_0197	VC0197_gene_3_protein-related_protein	52.6667	0	0.662232	1.51005	1.42379	Non-Essential	Non-Essential	-
Chr I	VC_0198_ORF	VC_0198	VC0198_hypothetical_protein	50	0	0.555241	1.80102	1.18257	Non-Essential	Non-Essential	-
Chr I	VC_0199_ORF	VC_0199	VC0199_hemolysin_secretion_ATP-binding_protein,_putative	50.7081	0	0.256487	3.89884	1.03011	Non-Essential	Non-Essential	-
Chr I	VC_0200_ORF	VC_0200	VC0200_iron(III)_compound_receptor	49.5596	0	0.905351	1.10454	0.845757	Non-Essential	Non-Essential	-
Chr I	VC_0201_ORF	VC_0201	VC0201_iron(III)_ABC_transporter,_ATP-binding_protein	52.331	0	0.766729	1.30424	0.965215	Non-Essential	Non-Essential	-
Chr I	VC_0202_ORF	VC_0202	VC0202_iron(III)_ABC_transporter,_periplasmic_iron-compound-binding_protein	53.5417	0	0.107969	9.26196	1.36618	Non-Essential	Non-Essential	-
Chr I	VC_0203_ORF	VC_0203	VC0203_iron-hydroxamate_transporter_permease_subunit	56.0143	0	0.925016	1.08106	0.97899	Non-Essential	Non-Essential	-
Chr I	VC_0204_ORF	VC_0204	VC0204_hypothetical_protein	53.3569	0	0.400497	2.4969	1.07984	Non-Essential	Non-Essential	-
Chr I	VC_0205_ORF	VC_0205	VC0205_hypothetical_protein	35.9375	0	0.510832	1.95759	2.39473	Non-Essential	Non-Essential	-
Chr I	VC_0206_ORF	VC_0206	VC0206_N-acetylmuramic_acid-6-phosphate_etherase	53.7037	0	0.344667	2.90135	1.37602	Non-Essential	Non-Essential	-
Chr I	VC_0207_ORF	VC_0207	VC0207_N-acetylmuramic_acid_phosphotransfer_permease	51.8979	0	0.219096	4.5642	1.33464	Non-Essential	Non-Essential	-
Chr I	VC_0208_ORF	VC_0208	VC0208_hypothetical_protein	43.3538	0	0.43123	2.31895	1.0068	Non-Essential	Non-Essential	-
Chr I	VC_0209_ORF	VC_0209	VC0209_hypothetical_protein	52.1338	0	0.619624	1.61388	0.575186	Non-Essential	Non-Essential	-
Chr I	VC_0210_ORF	VC_0210	VC0210_ribonuclease_PH	52.584	0	0.409996	2.43905	0.732158	Non-Essential	Non-Essential	-
Chr I	VC_0211_ORF	VC_0211	VC0211_orotate_phosphoribosyltransferase	48.062	0	0.495048	2.02	1.07253	Non-Essential	Non-Essential	-
Chr I	VC_0212_ORF	VC_0212	VC0212_lipid_A_biosynthesis_(KDO)2-(lauroyl)-lipid_IVA_acyltransferase	52.7607	0	0.599067	1.66926	1.24389	Non-Essential	Non-Essential	-
Chr I	VC_0213_ORF	VC_0213	VC0213_lipid_A_biosynthesis_lauroyl_acyltransferase	49.5298	0	0.179715	5.56435	0.731596	Essential	Essential	-
Chr I	VC_0214_ORF	VC_0214	VC0214_nucleoid_occlusion_protein	47.7093	0	0.495859	2.0167	0.822047	Non-Essential	Non-Essential	-
Chr I	VC_0215_ORF	VC_0215	VC0215_bifunctional_phosphopantothenoylcysteine_decarboxylase/phosphopantothenate_synthase	55.25	0	1	1	2.84676	Essential	Essential	-
Chr I	VC_0216_ORF	VC_0216	VC0216_methyl-accepting_chemotaxis_protein	50.4425	0	0.368656	2.71256	0.95021	Non-Essential	Non-Essential	-
Chr I	VC_0217_ORF	VC_0217	VC0217_DNA_repair_protein_RadC	51.2593	0	0.921626	1.08504	1.06126	Non-Essential	Non-Essential	-
Chr I	VC_0218_ORF	VC_0218	VC0218_50S_ribosomal_protein_L28	44.7257	0	1	1	1.53508	Essential	Essential	-
Chr I	VC_0219_ORF	VC_0219	VC0219_50S_ribosomal_protein_L33	42.8571	0.66	0.000867238	1153.09	15.9351	Essential	Non-Essential	-
Chr I	VC_0220_ORF	VC_0220	VC0220_hypothetical_protein	49.2843	0	0.179565	5.56903	1.10198	Non-Essential	Non-Essential	-
Chr I	VC_0221_ORF	VC_0221	VC0221_formamidopyrimidine-DNA_glycosylase	52.2222	0	0.881121	1.13492	0.838158	Non-Essential	Non-Essential	-
Chr I	VC_0222_ORF	VC_0222	VC0222_phosphopantetheine_adenylyltransferase	49.0909	0	0.338809	2.95152	0.0909091	Essential	Essential	-
Chr I	VC_0223_ORF	VC_0223	VC0223_ADP-heptose--LPS_heptosyltransferase_II,_putative	51.4451	0.84	0.000694737	1439.39	2.30673	Non-Essential	Non-Essential	-
Chr I	VC_0224_ORF	VC_0224	VC0224_lipopolysaccharide_biosynthesis_glycosyltransferase,_putative	49.1026	0	0.00652242	153.317	2.51481	Non-Essential	Non-Essential	-
Chr I	VC_0225_ORF	VC_0225	VC0225_lipopolysaccharide_biosynthesis_protein,_putative	51.676	0	0.458644	2.18034	1.30043	Non-Essential	Non-Essential	+	19.1191
Chr I	VC_0226_ORF	VC_0226	VC0226_hypothetical_protein	39.5833	0	0.0137229	72.8707	5.73482	Non-Essential	Non-Essential	+	19.1191
Chr I	VC_0227_ORF	VC_0227	VC0227_3-deoxy-D-manno-octulosonic-acid_kinase	46.164	0	0.361733	2.76447	3.69404	Essential	Essential	+	19.1191
Chr I	VC_0228_ORF	VC_0228	VC0228_hypothetical_protein	32.6042	1	7.40512e-08	1.35042e+07	2.34881	Domain-Essential	Non-Essential	+	19.1191
Chr I	VC_0229_ORF	VC_0229	VC0229_hypothetical_protein	43.9785	0	0.0688797	14.5181	1.12236	Non-Essential	Non-Essential	+	19.1191
Chr I	VC_0230_ORF	VC_0230	VC0230_hypothetical_protein	46.2366	0	0.849632	1.17698	0.86451	Non-Essential	Non-Essential	+	19.1191
Chr I	VC_0231_ORF	VC_0231	VC0231_hypothetical_protein	45.5177	0	0.804355	1.24323	0.805791	Non-Essential	Non-Essential	+	19.1191
Chr I	VC_0232_ORF	VC_0232	VC0232_hypothetical_protein	44.0945	0	0.903477	1.10683	0.991757	Non-Essential	Non-Essential	+	19.1191
Chr I	VC_0233_ORF	VC_0233	VC0233_3-deoxy-D-manno-octulosonic-acid_transferase	47.5	0	0.864952	1.15613	2.98441	Essential	Essential	+	19.1191
Chr I	VC_0234_ORF	VC_0234	VC0234_hypothetical_protein	44.2332	0	0.61553	1.62462	0.850556	Non-Essential	Non-Essential	-
Chr I	VC_0235_ORF	VC_0235	VC0235_lipopolysaccharide_biosynthesis_protein,_putative	44.4762	0	0.701183	1.42616	0.878183	Non-Essential	Non-Essential	+	21.5759
Chr I	VC_0236_ORF	VC_0236	VC0236_ADP-heptose--LPS_heptosyltransferase_II	46.3016	0	0.00885784	112.894	1.43187	Non-Essential	Non-Essential	+	21.5759
Chr I	VC_0237_ORF	VC_0237	VC0237_hypothetical_protein	35.3333	1	8.47317e-10	1.1802e+09	3.49723	Domain-Essential	Non-Essential	+	21.5759
Chr I	VC_0238_ORF	VC_0238	VC0238_hexapaptide_repeat-containing_transferase	37.037	1	1.25888e-06	794355	5.63037	Domain-Essential	Non-Essential	+	21.5759
Chr I	VC_0239_ORF	VC_0239	VC0239_hypothetical_protein	45.2341	0.5	0.00127401	784.924	1.42652	Non-Essential	Non-Essential	+	21.5759
Chr I	VC_0240_ORF	VC_0240	VC0240_ADP-L-glycero-D-mannoheptose-6-epimerase	46.1376	0	0.0131284	76.1708	1.89542	Non-Essential	Non-Essential	+	21.5759
Chr I	VC_0241_ORF	VC_0241	VC0241_mannose-1-phosphate_guanylyltransferase	42.1316	0	0.183169	5.45945	1.09444	Non-Essential	Non-Essential	+	21.5759
Chr I	VC_0242_ORF	VC_0242	VC0242_phosphomannomutase	38.6494	1	0.000148964	6713.03	1.30234	Non-Essential	Non-Essential	+	21.5759
Chr I	VC_0243_ORF	VC_0243	VC0243_GDP-mannose_4,6-dehydratase	39.5722	0	0.101112	9.89003	1.06197	Non-Essential	Non-Essential	+	21.5759
Chr I	VC_0244_ORF	VC_0244	VC0244_perosamine_synthase	40.0362	0	0.0157127	63.643	1.44662	Non-Essential	Non-Essential	+	21.5759
Chr I	VC_0245_ORF	VC_0245	VC0245_rfbG_protein	35.1293	1	7.75762e-08	1.28906e+07	3.02136	Domain-Essential	Non-Essential	+	21.5759
Chr I	VC_0246_ORF	VC_0246	VC0246_lipopolysaccharide/O-antigen_transport_protein	34.8428	0	0.254972	3.922	0.953669	Non-Essential	Non-Essential	+	21.5759
Chr I	VC_0247_ORF	VC_0247	VC0247_lipopolysaccharide/O-antigen_transport_protein	36.3971	0.01	0.0189757	52.6989	1.55021	Essential	Non-Essential	+	21.5759
Chr I	VC_0248_ORF	VC_0248	VC0248_acyl_carrier_protein,_putative	33.3333	0.7	0.000841002	1189.06	6.239	Essential	Non-Essential	+	21.5759
Chr I	VC_0249_ORF	VC_0249	VC0249_rfbL_protein	37.6412	1	2.48536e-11	4.02357e+10	2.77085	Domain-Essential	Non-Essential	+	21.5759
Chr I	VC_0250_ORF	VC_0250	VC0250_iron-containing_alcohol_dehydrogenase_family_protein_RfbM	42.4889	0	0.182116	5.49102	1.11676	Non-Essential	Non-Essential	+	21.5759
Chr I	VC_0251_ORF	VC_0251	VC0251_acyl_protein_synthase/acyl-CoA_reductase_RfbN	42.3729	0	0.0528002	18.9393	1.15256	Non-Essential	Non-Essential	+	21.5759
Chr I	VC_0252_ORF	VC_0252	VC0252_acetyltransferase	38.9771	0	0.343874	2.90804	0.654373	Non-Essential	Non-Essential	+	21.5759
Chr I	VC_0253_ORF	VC_0253		46.9136	0	0.293429	3.40798	0.55323	Non-Essential	Non-Essential	+	21.5759
Chr I	VC_0254_ORF	VC_0254		42.7305	0	0.711622	1.40524	0.801279	Non-Essential	Non-Essential	+	21.5759
Chr I	VC_0255_ORF	VC_0255	VC0255_rfbT-related_protein	32.8829	0	0.341338	2.92965	1.41628	Domain-Essential	Non-Essential	+	21.5759
Chr I	VC_0256_ORF	VC_0256	VC0256_transposase_OrfAB,_subunit_A	43.1884	0	0.801016	1.24841	0.94073	Non-Essential	Non-Essential	+	21.5759
Chr I	VC_0257_ORF	VC_0257	VC0257_transposase_OrfAB,_subunit_B	44.4444	0	0.211698	4.72371	0.661135	Non-Essential	Non-Essential	+	20.0329
Chr I	VC_0258_ORF	VC_0258	VC0258_rfbT_protein	31.8713	1	3.09779e-07	3.22811e+06	3.99484	Domain-Essential	Non-Essential	+	20.0329
Chr I	VC_0259_ORF	VC_0259	VC0259_lipopolysaccharide_biosynthesis_protein_RfbV	35.3609	1	2.58946e-07	3.8618e+06	2.06793	Domain-Essential	Non-Essential	+	20.0329
Chr I	VC_0260_ORF	VC_0260	VC0260_mannosyl-transferase	43.5155	0	0.0373087	26.8034	1.26202	Non-Essential	Non-Essential	+	20.0329
Chr I	VC_0261_ORF	VC_0261	VC0261_hypothetical_protein	39.0071	0	0.444005	2.25223	1.40524	Non-Essential	Non-Essential	+	20.0329
Chr I	VC_0262_ORF	VC_0262	VC0262_UDP-glucose_4-epimerase	45.0617	0	0.6183	1.61734	0.940514	Non-Essential	Non-Essential	+	20.0329
Chr I	VC_0263_ORF	VC_0263	VC0263_galactosyl-transferase,_putative	43.7838	0	0.542139	1.84455	1.2176	Non-Essential	Non-Essential	+	20.0329
Chr I	VC_0264_ORF	VC_0264	VC0264_hypothetical_protein	55.1901	0	0.231484	4.31995	1.39879	Non-Essential	Non-Essential	-
Chr I	VC_0265_ORF	VC_0265	VC0265_hypothetical_protein	49.4754	0	0.793762	1.25982	0.983936	Non-Essential	Non-Essential	-
Chr I	VC_0266_ORF	VC_0266	VC0266_hypothetical_protein	54.2757	0	0.716919	1.39486	0.843647	Non-Essential	Non-Essential	-
Chr I	VC_0267_ORF	VC_0267	VC0267_D-isomer_specific_2-hydroxyacid_dehydrogenase_family_protein	53.2467	0	0.74869	1.33567	0.997129	Non-Essential	Non-Essential	-
Chr I	VC_0268_ORF	VC_0268	VC0268_hypothetical_protein	47.9821	0	0.348502	2.86942	0.589209	Non-Essential	Non-Essential	-
Chr I	VC_0269_ORF	VC_0269	VC0269_mannose-6-phosphate_isomerase	41.25	0	0.586951	1.70372	1.08189	Non-Essential	Non-Essential	-
Chr I	VC_0270_ORF	VC_0270	VC0270_ROK_family_protein	44.2406	0	0.881725	1.13414	0.834966	Non-Essential	Non-Essential	-
Chr I	VC_0271_ORF	VC_0271	VC0271_hypothetical_protein	53.0689	0	0.429229	2.32976	0.656091	Non-Essential	Non-Essential	-
Chr I	VC_0272_ORF	VC_0272	VC0272_hypothetical_protein	43.6364	0	0.593016	1.6863	1.11764	Non-Essential	Non-Essential	-
Chr I	VC_0273_ORF	VC_0273	VC0273_DNA-binding_protein_HU	47.2527	0	0.347824	2.87501	1.97621	Non-Essential	Non-Essential	-
Chr I	VC_0274_ORF	VC_0274	VC0274_hypothetical_protein	47.7551	0	0.87338	1.14498	0.901538	Non-Essential	Non-Essential	-
Chr I	VC_0275_ORF	VC_0275	VC0275_phosphoribosylamine--glycine_ligase	55.1938	0	0.485701	2.05888	1.15676	Non-Essential	Non-Essential	-
Chr I	VC_0276_ORF	VC_0276	VC0276_bifunctional_phosphoribosylaminoimidazolecarboxamide_formyltransferase/IMP_cyclohydrolase	53.1701	0	0.0907023	11.0251	1.25839	Non-Essential	Non-Essential	-
Chr I	VC_0277_ORF	VC_0277	VC0277_zinc-responsive_transcriptional_regulator	49.7512	0	0.642474	1.55648	1.39714	Non-Essential	Non-Essential	-
Chr I	VC_0278_ORF	VC_0278	VC0278_DNA-binding_transcriptional_activator_CadC	50.123	0	0.877058	1.14018	1.0475	Non-Essential	Non-Essential	-
Chr I	VC_0279_ORF	VC_0279	VC0279_hypothetical_protein	27.907	0	0.671108	1.49007	0.783463	Non-Essential	Non-Essential	-
Chr I	VC_0280_ORF	VC_0280	VC0280_lysine/cadaverine_antiporter	51.1958	0	0.192438	5.19649	1.34438	Non-Essential	Non-Essential	-
Chr I	VC_0281_ORF	VC_0281	VC0281_lysine_decarboxylase,_inducible	50.0454	0	0.606453	1.64893	1.05872	Non-Essential	Non-Essential	-
Chr I	VC_0282_ORF	VC_0282	VC0282_methyl-accepting_chemotaxis_protein	51.3465	0	0.278157	3.59509	0.993895	Non-Essential	Non-Essential	-
Chr I	VC_0283_ORF	VC_0283	VC0283_hypothetical_protein	55.4572	0	0.390574	2.56033	1.54971	Non-Essential	Non-Essential	-
Chr I	VC_0284_ORF	VC_0284	VC0284_frameshift	52.7166	0	0.530926	1.8835	0.829526	Non-Essential	Non-Essential	-
Chr I	VC_0285_ORF	VC_0285	VC0285_keto-hydroxyglutarate-aldolase/keto-deoxy-phosphogluconate_aldolase	55.1155	0	0.921653	1.08501	0.70966	Non-Essential	Non-Essential	-
Chr I	VC_0286_ORF	VC_0286	VC0286_gluconate_permease,_putative	54.7567	0	0.306454	3.26313	1.06617	Non-Essential	Non-Essential	-
Chr I	VC_0287_ORF	VC_0287	VC0287_thermoresistant_gluconokinase	50.1938	0	0.125182	7.98836	0.697101	Non-Essential	Non-Essential	-
Chr I	VC_0288_ORF	VC_0288	VC0288_phosphogluconate_dehydratase	54.2272	0	0.865243	1.15574	0.973694	Non-Essential	Non-Essential	-
Chr I	VC_0289_ORF	VC_0289	VC0289_gluconate_utilization_system_gnt-I_transcriptional_repressor	51.8518	0	0.803538	1.2445	0.649502	Non-Essential	Non-Essential	-
Chr I	VC_0290_ORF	VC_0290	VC0290_DNA-binding_protein_Fis	42.7609	0	0.858576	1.16472	1.06018	Non-Essential	Non-Essential	-
Chr I	VC_0291_ORF	VC_0291	VC0291_NifR3/Smm1_family_protein	49.8996	0	0.908856	1.10028	1.21281	Non-Essential	Non-Essential	-
Chr I	VC_0292_ORF	VC_0292	VC0292_hypothetical_protein	40.8602	0	0.09	11.1111	6.95708	Non-Essential	Non-Essential	-
Chr I	VC_0293_ORF	VC_0293	VC0293_ribosomal_protein_L11_methyltransferase	53.6036	0	0.504061	1.98389	1.21838	Non-Essential	Non-Essential	-
Chr I	VC_0294_ORF	VC_0294	VC0294_hypothetical_protein	42.735	0	0.642	1.55763	1.39585	Non-Essential	Non-Essential	-
Chr I	VC_0295_ORF	VC_0295	VC0295_acetyl-CoA_carboxylase_biotin_carboxylase_subunit	51.4881	0	0.426994	2.34195	2.36562	Essential	Essential	-
Chr I	VC_0296_ORF	VC_0296	VC0296_acetyl-CoA_carboxylase_biotin_carboxyl_carrier_protein_subunit	49.7462	0	0.808438	1.23695	2.0144	Domain-Essential	Domain-Essential	-
Chr I	VC_0297_ORF	VC_0297	VC0297_3-dehydroquinate_dehydratase	45.9161	0	0.533399	1.87477	0.488178	Non-Essential	Non-Essential	-
Chr I	VC_0298_ORF	VC_0298	VC0298_acetyl-CoA_synthetase	51.2244	0	0.818229	1.22215	0.774789	Non-Essential	Non-Essential	-
Chr I	VC_0299_ORF	VC_0299	VC0299_DNA_polymerase_III_subunit_epsilon	50.8929	0	0.700172	1.42822	0.601334	Non-Essential	Non-Essential	-
Chr I	VC_0300_ORF	VC_0300	VC0300_hypothetical_protein	50.9868	0	0.142114	7.0366	1.2624	Non-Essential	Non-Essential	-
Chr I	VC_0301_ORF	VC_0301	VC0301_hypothetical_protein	47.8261	0	0.620195	1.6124	0.667136	Non-Essential	Non-Essential	-
Chr I	VC_0302_ORF	VC_0302	VC0302_putative_3-phenylpropionic_acid_transporter	53.4845	0	0.400894	2.49442	1.14296	Non-Essential	Non-Essential	-
Chr I	VC_0303_ORF	VC_0303	VC0303_sensor_histidine_kinase	51.9164	0	0.537008	1.86217	0.960717	Non-Essential	Non-Essential	-
Chr I	VC_0304_ORF	VC_0304	VC0304_guanosine_pentaphosphate_phosphohydrolase	50.2008	0	0.0405961	24.6329	1.33403	Non-Essential	Non-Essential	-
Chr I	VC_0305_ORF	VC_0305	VC0305_ATP-dependent_RNA_helicase_RhlB	50.9491	0	0.0219101	45.641	2.01315	Non-Essential	Non-Essential	-
Chr I	VC_0306_ORF	VC_0306	VC0306_thioredoxin	48.0122	0	0.269919	3.70481	1.63182	Non-Essential	Non-Essential	-
Chr I	VC_0307_ORF	VC_0307	VC0307_transcription_termination_factor_Rho	47.6191	0	0.00151326	660.827	0.240425	Essential	Essential	-
Chr I	VC_0308_ORF	VC_0308	VC0308_hypothetical_protein	46.425	0	0.0120634	82.8954	0.534858	Non-Essential	Non-Essential	-
Chr I	VC_0309_ORF	VC_0309	VC0309_hypothetical_protein	48.7514	1	3.98144e-07	2.51166e+06	0.930483	Essential	Non-Essential	-
Chr I	VC_0311_ORF	VC_0311	VC0311_ferredoxin	47.7778	0	0.249644	4.00571	0.447553	Non-Essential	Non-Essential	-
Chr I	VC_0312_ORF	VC_0312	VC0312_FMN_reductase	48.8045	0	0.0636246	15.7172	1.62806	Non-Essential	Non-Essential	-
Chr I	VC_0313_ORF	VC_0313	VC0313_hypothetical_protein	43.75	0	0.552489	1.80999	0.828962	Non-Essential	Non-Essential	-
Chr I	VC_0314_ORF	VC_0314	VC0314_hypothetical_protein	34.8485	0	0.327798	3.05066	1.4484	Non-Essential	Non-Essential	-
Chr I	VC_0315_ORF	VC_0315	VC0315_phosphatidylserine_synthase	44.7427	0	0.816681	1.22447	0.079802	Essential	Essential	-
Chr I	VC_0316_ORF	VC_0316	VC0316_hypothetical_protein	40.5229	0	0.874841	1.14306	1.13208	Domain-Essential	Non-Essential	-
Chr I	VC_0317_ORF	VC_0317	VC0317_hypothetical_protein	45.6376	0	0.208301	4.80075	1.02692	Non-Essential	Non-Essential	-
Chr I	VC_0318_ORF	VC_0318	VC0318_UDP-N-acetylenolpyruvoylglucosamine_reductase	46.648	0	0.303863	3.29095	10.4987	Essential	Essential	-
Chr I	VC_0319_ORF	VC_0319	VC0319_biotin--protein_ligase	48.8058	0	0.84926	1.1775	1.62814	Essential	Essential	-
Chr I	VC_0320_ORF	VC_0320	VC0320_pantothenate_kinase	43.883	0	0.793487	1.26026	1.75051	Essential	Essential	-
Chr I	VC_0321_ORF	VC_0321	VC0321_elongation_factor_Tu	49.0295	1	1.51934e-05	65818.1	2.3485	Non-Essential	Non-Essential	-
Chr I	VC_0322_ORF	VC_0322	VC0322_preprotein_translocase_subunit_SecE	48.4849	0	0.343451	2.91162	18.2115	Essential	Essential	-
Chr I	VC_0323_ORF	VC_0323	VC0323_transcription_antitermination_protein_NusG	46.9945	0	0.0132223	75.6298	0.157568	Essential	Essential	-
Chr I	VC_0324_ORF	VC_0324	VC0324_50S_ribosomal_protein_L11	47.5525	0	0.34641	2.88676	3.32145	Essential	Essential	-
Chr I	VC_0325_ORF	VC_0325	VC0325_50S_ribosomal_protein_L1	48.0057	0	0.0861505	11.6076	12.2173	Essential	Essential	-
Chr I	VC_0326_ORF	VC_0326	VC0326_50S_ribosomal_protein_L10	48.0573	0	1	1	#DIV/0!	Essential	Essential	-
Chr I	VC_0327_ORF	VC_0327	VC0327_50S_ribosomal_protein_L7/L12	45.082	0	1	1	#DIV/0!	Essential	Essential	-
Chr I	VC_0328_ORF	VC_0328	VC0328_DNA-directed_RNA_polymerase_subunit_beta	49.2733	0	0.993199	1.00685	0.632079	Essential	Essential	-
Chr I	VC_0329_ORF	VC_0329	VC0329_DNA-directed_RNA_polymerase_subunit_beta_	50.5944	0	0.123356	8.10664	0.0291124	Essential	Essential	-
Chr I	VC_0330_ORF	VC_0330	VC0330_anti-RNA_polymerase_sigma_70_factor	44.8485	0	0.230728	4.3341	0.615537	Non-Essential	Non-Essential	-
Chr I	VC_0331_ORF	VC_0331	VC0331_NADH_pyrophosphatase	50.3704	0	0.480541	2.08099	0.760464	Non-Essential	Non-Essential	-
Chr I	VC_0332_ORF	VC_0332	VC0332_uroporphyrinogen_decarboxylase	50.5556	0	0.685623	1.45853	0.722831	Essential	Essential	-
Chr I	VC_0333_ORF	VC_0333	VC0333_TetR_family_transcriptional_regulator	45.679	0	0.809816	1.23485	0.827393	Non-Essential	Non-Essential	-
Chr I	VC_0334_ORF	VC_0334	VC0334_hypothetical_protein	51.3542	0	0.0726376	13.767	0.55652	Non-Essential	Non-Essential	-
Chr I	VC_0335_ORF	VC_0335	VC0335_NlpD-related_protein	48.564	0	0.721921	1.38519	0.796806	Non-Essential	Non-Essential	-
Chr I	VC_0336_ORF	VC_0336	VC0336_phosphoglyceromutase	51.0763	0	0.995363	1.00466	1.19481	Essential	Essential	-
Chr I	VC_0337_ORF	VC_0337	VC0337_hypothetical_protein	52.4416	0	0.594701	1.68152	0.880131	Non-Essential	Non-Essential	-
Chr I	VC_0338_ORF	VC_0338	VC0338_transporter,_putative	50.2436	0	0.756906	1.32117	0.745505	Non-Essential	Non-Essential	-
Chr I	VC_0339_ORF	VC_0339	VC0339_phosphatidylserine_decarboxylase	52.4475	0	1	1	0.899421	Essential	Essential	-
Chr I	VC_0340_ORF	VC_0340	VC0340_ribosome-associated_GTPase	48.0241	0	0.839767	1.19081	1.37733	Essential	Essential	-
Chr I	VC_0341_ORF	VC_0341	VC0341_oligoribonuclease	45.6044	0	0.609869	1.6397	1.61459	Essential	Essential	-
Chr I	VC_0342_ORF	VC_0342	VC0342_iron-sulfur_cluster-binding_protein	48.3784	0	0.881641	1.13425	0.798855	Non-Essential	Non-Essential	-
Chr I	VC_0343_ORF	VC_0343	VC0343_hypothetical_protein	43.5626	0	0.731881	1.36634	1.23412	Essential	Essential	-
Chr I	VC_0344_ORF	VC_0344	VC0344_N-acetylmuramoyl-L-alanine_amidase	47.48	1	0.000145324	6881.17	0.733889	Non-Essential	Domain-Essential	-
Chr I	VC_0345_ORF	VC_0345	VC0345_DNA_mismatch_repair_protein	50.3568	0	0.540465	1.85026	0.919294	Non-Essential	Non-Essential	-
Chr I	VC_0346_ORF	VC_0346	VC0346_tRNA_delta(2)-isopentenylpyrophosphate_transferase	48.8397	0	0.00788902	126.758	2.18871	Non-Essential	Non-Essential	-
Chr I	VC_0347_ORF	VC_0347	VC0347_RNA-binding_protein_Hfq	46.5909	0	0.389427	2.56788	0.508713	Non-Essential	Non-Essential	-
Chr I	VC_0348_ORF	VC_0348	VC0348_putative_GTPase_HflX	48.062	0	0.548228	1.82406	0.88899	Non-Essential	Non-Essential	-
Chr I	VC_0349_ORF	VC_0349	VC0349_hflK_protein	49.495	0.5	0.00116275	860.032	1.78168	Non-Essential	Non-Essential	-
Chr I	VC_0350_ORF	VC_0350	VC0350_hflC_protein	46.8909	0	0.176834	5.65503	1.30352	Non-Essential	Non-Essential	-
Chr I	VC_0351_ORF	VC_0351	VC0351_hypothetical_protein	51.2077	0	0.407316	2.45509	1.20571	Non-Essential	Non-Essential	-
Chr I	VC_0352_ORF	VC_0352	VC0352_hypothetical_protein	44.7489	0	0.579104	1.7268	0.93544	Non-Essential	Non-Essential	-
Chr I	VC_0353_ORF	VC_0353	VC0353_hypothetical_protein	49.2886	0	0.777503	1.28617	1.10556	Non-Essential	Non-Essential	-
Chr I	VC_0354_ORF	VC_0354	VC0354_peptidyl-prolyl_cis-trans_isomerase,_FKBP-type	46.9231	0	0.504366	1.98269	1.13332	Non-Essential	Non-Essential	-
Chr I	VC_0355_ORF	VC_0355	VC0355_hypothetical_protein	46.1964	0	0.0178448	56.0387	1.65424	Non-Essential	Non-Essential	-
Chr I	VC_0356_ORF	VC_0356	VC0356_sulfur_transfer_complex_subunit_TusD	48.9899	0	0.118594	8.43214	14.0207	Essential	Essential	-
Chr I	VC_0357_ORF	VC_0357	VC0357_hypothetical_protein	46.7787	0	0.620646	1.61122	8.36925	Essential	Essential	-
Chr I	VC_0358_ORF	VC_0358	VC0358_hypothetical_protein	42.3913	0	0.887478	1.12679	0.817522	Essential	Essential	-
Chr I	VC_0359_ORF	VC_0359	VC0359_30S_ribosomal_protein_S12	46.4	0	1	1	#DIV/0!	Essential	Essential	-
Chr I	VC_0360_ORF	VC_0360	VC0360_30S_ribosomal_protein_S7	46.2845	0	1	1	#DIV/0!	Essential	Essential	-
Chr I	VC_0361_ORF	VC_0361	VC0361_elongation_factor_G	47.7349	0	0.675283	1.48086	5.24038	Essential	Essential	-
Chr I	VC_0362_ORF	VC_0362	VC0362_elongation_factor_Tu	49.1139	1	1.29275e-06	773548	2.79996	Non-Essential	Non-Essential	-
Chr I	VC_0363_ORF	VC_0363	VC0363_hypothetical_protein	44.1441	0	0.72	1.38889	0.679274	Non-Essential	Non-Essential	-
Chr I	VC_0364_ORF	VC_0364	VC0364_bacterioferritin-associated_ferredoxin	43.9153	0	0.48254	2.07237	0.512094	Non-Essential	Non-Essential	-
Chr I	VC_0365_ORF	VC_0365	VC0365_bacterioferritin	40.2516	0	0.886398	1.12816	0.847154	Non-Essential	Non-Essential	-
Chr I	VC_0366_ORF	VC_0366	VC0366_30S_ribosomal_protein_S6	46.8835	0	1	1	#DIV/0!	Essential	Essential	-
Chr I	VC_0367_ORF	VC_0367	VC0367_primosomal_replication_protein_N	45.5446	0	1	1	#DIV/0!	Essential	Essential	-
Chr I	VC_0368_ORF	VC_0368	VC0368_30S_ribosomal_protein_S18	45.1754	0	0.766301	1.30497	0.30672	Essential	Essential	-
Chr I	VC_0369_ORF	VC_0369	VC0369_50S_ribosomal_protein_L9	46	0.66	0.000603493	1657.02	0.0145114	Domain-Essential	Essential	-
Chr I	VC_0370_ORF	VC_0370	VC0370_hypothetical_protein	43.3333	0	0.499379	2.00249	0.776162	Non-Essential	Non-Essential	-
Chr I	VC_0371_ORF	VC_0371	VC0371_replicative_DNA_helicase	50.462	0	0.591618	1.69028	1.02982	Essential	Essential	-
Chr I	VC_0372_ORF	VC_0372	VC0372_alanine_racemase	52.3936	0	0.209549	4.77214	3.32823	Essential	Essential	-
Chr I	VC_0373_ORF	VC_0373	VC0373_hypothetical_protein	48.0952	0	0.477908	2.09245	0.77023	Non-Essential	Non-Essential	-
Chr I	VC_0374_ORF	VC_0374	VC0374_glucose-6-phosphate_isomerase	48.8808	1	1.39519e-05	71674.9	0.0968865	Non-Essential	Domain-Essential	-
Chr I	VC_0375_ORF	VC_0375	VC0375_hypothetical_protein	40.7407	0	0.815779	1.22582	0.843622	Non-Essential	Non-Essential	-
Chr I	VC_0376_ORF	VC_0376	VC0376_hypothetical_protein	48.9398	0	0.447386	2.23521	0.698087	Non-Essential	Non-Essential	-
Chr I	VC_0377_ORF	VC_0377	VC0377_hypothetical_protein	47.4026	0	0.600174	1.66618	0.934233	Non-Essential	Non-Essential	-
Chr I	VC_0378_ORF	VC_0378	VC0378_zinc_uptake_regulation_protein,_putative	43.8034	0	0.798599	1.25219	0.791354	Non-Essential	Non-Essential	-
Chr I	VC_0379_ORF	VC_0379	VC0379_tRNA-dihydrouridine_synthase_A	50.5081	0	0.1777	5.62747	1.69365	Non-Essential	Non-Essential	-
Chr I	VC_0380_ORF	VC_0380	VC0380_hypothetical_protein	34.9594	0	0.485333	2.06044	0.168314	Non-Essential	Non-Essential	-
Chr I	VC_0380.1_ORF	VC_0380.1		44.6009	0	0.866117	1.15458	0.596024	Non-Essential	Non-Essential	-
Chr I	VC_0381_ORF	VC_0381	VC0381_hypothetical_protein	46.997	0	0.491525	2.03449	0.849089	Non-Essential	Non-Essential	-
Chr I	VC_0382_ORF	VC_0382	VC0382_hypothetical_protein	35.6725	0	0.492128	2.03199	0.534173	Non-Essential	Non-Essential	-
Chr I	VC_0383_ORF	VC_0383	VC0383_hypothetical_protein	46.2963	0	0.747925	1.33703	1.43967	Non-Essential	Non-Essential	-
Chr I	VC_0384_ORF	VC_0384	VC0384_sulfite_reductase_(NADPH)_flavoprotein_alpha-component	48.6721	0	0.381388	2.622	0.582854	Non-Essential	Non-Essential	-
Chr I	VC_0385_ORF	VC_0385	VC0385_sulfite_reductase_subunit_beta	49.1926	0	0.573139	1.74478	0.654357	Non-Essential	Non-Essential	-
Chr I	VC_0386_ORF	VC_0386	VC0386_phosphoadenosine_phosphosulfate_reductase	45.4068	0	0.756454	1.32196	0.773535	Non-Essential	Non-Essential	-
Chr I	VC_0387_ORF	VC_0387	VC0387_hypothetical_protein	42.7083	0	0.906926	1.10263	0.655728	Non-Essential	Non-Essential	-
Chr I	VC_0388_ORF	VC_0388	VC0388_hypothetical_protein	35	0	0.527143	1.89702	1.3012	Non-Essential	Non-Essential	-
Chr I	VC_0389_ORF	VC_0389	VC0389_Na+/H+_antiporter,_putative	44.4944	0	0.845009	1.18342	0.853167	Non-Essential	Non-Essential	-
Chr I	VC_0390_ORF	VC_0390	VC0390_B12-dependent_methionine_synthase	49.7419	0	0.853067	1.17224	0.86111	Non-Essential	Non-Essential	-
Chr I	VC_0391_ORF	VC_0391	VC0391_aspartate_kinase_III	50.0694	0	0.765642	1.30609	1.20778	Non-Essential	Non-Essential	-
Chr I	VC_0392_ORF	VC_0392	VC0392_aminotransferase,_class_V	51.1171	0	0.361659	2.76504	0.858922	Non-Essential	Non-Essential	-
Chr I	VC_0393_ORF	VC_0393	VC0393_hypothetical_protein	48.2163	0	0.0818412	12.2188	1.05746	Non-Essential	Non-Essential	-
Chr I	VC_0394_ORF	VC_0394	VC0394_excinuclease_ABC_subunit_A	48.9196	0	0.592448	1.68791	0.809704	Non-Essential	Non-Essential	-
Chr I	VC_0395_ORF	VC_0395	VC0395_UTP--glucose-1-phosphate_uridylyltransferase	48.0594	0.14	0.00161945	617.494	2.06909	Non-Essential	Non-Essential	-
Chr I	VC_0396_ORF	VC_0396	VC0396_LuxR_family_transcriptional_regulator	43.7209	0	0.701093	1.42634	0.883039	Non-Essential	Non-Essential	-
Chr I	VC_0397_ORF	VC_0397	VC0397_single-stranded_DNA-binding_protein	49.8127	0	0.591119	1.69171	0.596941	Essential	Essential	-
Chr I	VC_0398_ORF	VC_0398	VC0398_regulatory_protein_CsrD	48.4669	0	0.454001	2.20264	1.08312	Non-Essential	Non-Essential	-
Chr I	VC_0399_ORF	VC_0399	VC0399_MSHA_biogenesis_protein_MshI	48.8889	0	0.307126	3.25599	0.905127	Non-Essential	Non-Essential	-
Chr I	VC_0400_ORF	VC_0400	VC0400_MSHA_biogenesis_protein_MshJ	48.3871	0	0.392825	2.54566	1.31197	Non-Essential	Non-Essential	-
Chr I	VC_0401_ORF	VC_0401	VC0401_MSHA_biogenesis_protein_MshK	50	0	0.874909	1.14298	1.02881	Non-Essential	Non-Essential	-
Chr I	VC_0402_ORF	VC_0402	VC0402_MSHA_biogenesis_protein_MshL	47.7381	0	0.162848	6.14068	1.12052	Non-Essential	Non-Essential	-
Chr I	VC_0403_ORF	VC_0403	VC0403_MSHA_biogenesis_protein_MshM	50	0	0.520709	1.92046	0.98219	Non-Essential	Non-Essential	-
Chr I	VC_0404_ORF	VC_0404	VC0404_MSHA_biogenesis_protein_MshN	50.4273	0	0.401047	2.49348	1.19371	Non-Essential	Non-Essential	-
Chr I	VC_0405_ORF	VC_0405	VC0405_MSHA_biogenesis_protein_MshE	50.0579	0	0.582598	1.71645	1.04679	Non-Essential	Non-Essential	-
Chr I	VC_0406_ORF	VC_0406	VC0406_MSHA_biogenesis_protein_MshG	48.9379	0	0.709059	1.41032	1.11558	Non-Essential	Non-Essential	-
Chr I	VC_0407_ORF	VC_0407	VC0407_MSHA_biogenesis_protein_MshF	46.7991	0	0.770747	1.29744	1.07235	Non-Essential	Non-Essential	-
Chr I	VC_0408_ORF	VC_0408	VC0408_MSHA_pilin_protein_MshB	47.7478	0	0.684482	1.46096	0.923928	Non-Essential	Non-Essential	-
Chr I	VC_0409_ORF	VC_0409	VC0409_MSHA_pilin_protein_MshA	43.0168	0	0.839522	1.19115	0.893262	Non-Essential	Non-Essential	-
Chr I	VC_0410_ORF	VC_0410	VC0410_MSHA_pilin_protein_MshC	50.5112	0	0.682969	1.46419	0.757817	Non-Essential	Non-Essential	-
Chr I	VC_0411_ORF	VC_0411	VC0411_MSHA_pilin_protein_MshD	47.3874	0	0.52532	1.9036	1.25575	Non-Essential	Non-Essential	-
Chr I	VC_0412_ORF	VC_0412	VC0412_hypothetical_protein	48.8975	0	0.596781	1.67566	0.898145	Non-Essential	Non-Essential	-
Chr I	VC_0413_ORF	VC_0413	VC0413_hypothetical_protein	48.3796	0	0.359721	2.77993	1.01846	Non-Essential	Non-Essential	+	15.1035
Chr I	VC_0414_ORF	VC_0414	VC0414_hypothetical_protein	45.8101	0	0.277834	3.59927	0.976418	Non-Essential	Non-Essential	+	15.1035
Chr I	VC_0415_ORF	VC_0415	VC0415_rod_shape-determining_protein_MreB	50.7663	0	0.86426	1.15706	1.2386	Essential	Essential	-
Chr I	VC_0416_ORF	VC_0416	VC0416_rod_shape-determining_protein_MreC	48.4849	0	0.936539	1.06776	1.15742	Essential	Essential	-
Chr I	VC_0417_ORF	VC_0417	VC0417_rod_shape-determining_protein_MreD	49.2843	0	1	1	#DIV/0!	Essential	Essential	-
Chr I	VC_0418_ORF	VC_0418	VC0418_Maf-like_protein	51.2945	0	0.513867	1.94603	1.18528	Non-Essential	Non-Essential	-
Chr I	VC_0419_ORF	VC_0419	VC0419_ribonuclease_G	49.3878	0	0.310165	3.22409	0.560404	Non-Essential	Non-Essential	-
Chr I	VC_0420_ORF	VC_0420	VC0420_hypothetical_protein	50.3354	0	0.787068	1.27054	0.998253	Non-Essential	Non-Essential	-
Chr I	VC_0421_ORF	VC_0421	VC0421_hypothetical_protein	52.1739	0	0.258463	3.86903	1.28545	Non-Essential	Non-Essential	-
Chr I	VC_0422_ORF	VC_0422	VC0422_tldD_protein	51.3831	0	0.174325	5.73643	1.21738	Non-Essential	Non-Essential	-
Chr I	VC_0423_ORF	VC_0423	VC0423_arginine_deiminase	50.817	0	0.885997	1.12867	0.862689	Non-Essential	Non-Essential	-
Chr I	VC_0424_ORF	VC_0424	VC0424_hypothetical_protein	43.4988	0	0.566113	1.76643	1.33223	Non-Essential	Non-Essential	-
Chr I	VC_0425_ORF	VC_0425	VC0425_hypothetical_protein	49.6241	0	0.81655	1.22466	0.803061	Non-Essential	Non-Essential	-
Chr I	VC_0426_ORF	VC_0426	VC0426_hypothetical_protein	48.4375	0	0.875281	1.14249	0.570862	Non-Essential	Non-Essential	-
Chr I	VC_0427_ORF	VC_0427	VC0427_hypothetical_protein	36.9369	0	0.748147	1.33664	0.320648	Non-Essential	Non-Essential	-
Chr I	VC_0428_ORF	VC_0428	VC0428_hypothetical_protein	47.2603	0	0.680012	1.47056	1.06806	Non-Essential	Non-Essential	-
Chr I	VC_0429_ORF	VC_0429	VC0429_hypothetical_protein	52.7096	0	0.0959027	10.4272	1.16625	Non-Essential	Non-Essential	-
Chr I	VC_0430_ORF	VC_0430	VC0430_immunogenic_protein	48.9362	0	0.755639	1.32338	0.946809	Non-Essential	Non-Essential	-
Chr I	VC_0431_ORF	VC_0431	VC0431_arginine_repressor	47.7528	0	0.810302	1.23411	0.682323	Non-Essential	Non-Essential	-
Chr I	VC_0432_ORF	VC_0432	VC0432_malate_dehydrogenase	49.435	0	0.564346	1.77196	0.744535	Non-Essential	Non-Essential	-
Chr I	VC_0433_ORF	VC_0433	VC0433_arginine/ornithine_antiporter	48.7562	0	0.788198	1.26872	0.915024	Non-Essential	Non-Essential	-
Chr I	VC_0434_ORF	VC_0434	VC0434_octaprenyl-diphosphate_synthase	46.8959	0	0.434685	2.30052	1.92277	Essential	Essential	-
Chr I	VC_0435_ORF	VC_0435	VC0435_50S_ribosomal_protein_L21	43.5897	0	1	1	#DIV/0!	Essential	Essential	-
Chr I	VC_0436_ORF	VC_0436	VC0436_50S_ribosomal_protein_L27	44.4444	0	0.776318	1.28813	4.1167	Essential	Essential	-
Chr I	VC_0437_ORF	VC_0437	VC0437_GTPase_ObgE	48.4849	0	0.854702	1.17	0.683913	Essential	Essential	-
Chr I	VC_0438_ORF	VC_0438	VC0438_hypothetical_protein	49.7701	0	0.226452	4.41594	1.32	Non-Essential	Non-Essential	-
Chr I	VC_0439_ORF	VC_0439	VC0439_hypothetical_protein	46.7078	0	0.22381	4.46807	1.60742	Non-Essential	Non-Essential	-
Chr I	VC_0440_ORF	VC_0440	VC0440_dihydrofolate_reductase	50.2008	0	0.781748	1.27918	0.625534	Essential	Essential	-
Chr I	VC_0441_ORF	VC_0441	VC0441_diadenosine_tetraphosphatase	50.8642	1	4.66448e-09	2.14386e+08	0.0604426	Non-Essential	Domain-Essential	-
Chr I	VC_0442_ORF	VC_0442	VC0442_ApaG	47.769	0	0.909707	1.09925	0.787696	Non-Essential	Non-Essential	-
Chr I	VC_0443_ORF	VC_0443	VC0443_dimethyladenosine_transferase	47.7032	0	0.285674	3.50049	2.00907	Essential	Essential	-
Chr I	VC_0444_ORF	VC_0444	VC0444_4-hydroxythreonine-4-phosphate_dehydrogenase	50.1511	0	1	1	#DIV/0!	Essential	Essential	-
Chr I	VC_0445_ORF	VC_0445	VC0445_survival_protein_SurA	48.2253	0	0.0103942	96.2076	4.03909	Essential	Essential	-
Chr I	VC_0446_ORF	VC_0446	VC0446_organic_solvent_tolerance_protein	46.6582	0	0.88691	1.12751	0.856424	Essential	Essential	-
Chr I	VC_0447_ORF	VC_0447	VC0447_Dna-J_like_membrane_chaperone_protein	50.2924	0	0.796719	1.25515	0.809306	Non-Essential	Non-Essential	-
Chr I	VC_0448_ORF	VC_0448	VC0448_hypothetical_protein	36.8421	0	0.781333	1.27986	1.46367	Non-Essential	Non-Essential	-
Chr I	VC_0449_ORF	VC_0449	VC0449_methyl-accepting_chemotaxis_protein	50.369	0	0.222401	4.49638	1.12467	Non-Essential	Non-Essential	-
Chr I	VC_0450_ORF	VC_0450	VC0450_membrane-bound_lytic_murein_transglycosylase_C	46.5995	0	0.262026	3.81642	0.752335	Non-Essential	Non-Essential	-
Chr I	VC_0451_ORF	VC_0451	VC0451_hypothetical_protein	45.7876	0	0.447716	2.23356	0.87646	Non-Essential	Non-Essential	-
Chr I	VC_0452_ORF	VC_0452	VC0452_A/G-specific_adenine_glycosylase	51.4124	0	0.349247	2.8633	0.831856	Non-Essential	Non-Essential	-
Chr I	VC_0453_ORF	VC_0453	VC0453_tRNA_(guanine-N(7)-)-methyltransferase	51.9444	0	0.417052	2.39778	1.00222	Non-Essential	Non-Essential	-
Chr I	VC_0454_ORF	VC_0454	VC0454_glutaminase	51.1041	0	0.446062	2.24184	1.00032	Non-Essential	Non-Essential	-
Chr I	VC_0455_ORF	VC_0455	VC0455_coproporphyrinogen_III_oxidase	52.0408	0	0.616243	1.62274	0.966104	Non-Essential	Non-Essential	-
Chr I	VC_0456_ORF	VC_0456	VC0456_putative_deoxyribonucleotide_triphosphate_pyrophosphatase	52.7363	0	0.899181	1.11212	1.12099	Non-Essential	Non-Essential	-
Chr I	VC_0457_ORF	VC_0457	VC0457_hypothetical_protein	47.6852	0	0.251886	3.97005	1.28973	Non-Essential	Non-Essential	-
Chr I	VC_0458_ORF	VC_0458	VC0458_hypothetical_protein	53.2646	0	0.324205	3.08447	1.3396	Non-Essential	Non-Essential	-
Chr I	VC_0459_ORF	VC_0459	VC0459_hypothetical_protein	51.7921	0	0.0811373	12.3248	0.229084	Non-Essential	Non-Essential	-
Chr I	VC_0460_ORF	VC_0460	VC0460_pyrroline-5-carboxylate_reductase	54.5787	0	0.193789	5.16025	0.811685	Non-Essential	Non-Essential	-
Chr I	VC_0461_ORF	VC_0461	VC0461_hypothetical_protein	49.3671	0	0.246443	4.05774	1.49392	Non-Essential	Non-Essential	-
Chr I	VC_0462_ORF	VC_0462	VC0462_twitching_motility_protein_PilT	48.7476	0	0.0752864	13.2826	1.14316	Non-Essential	Non-Essential	-
Chr I	VC_0463_ORF	VC_0463	VC0463_twitching_motility_protein_PilT	50.7678	0	0.89987	1.11127	0.968572	Non-Essential	Non-Essential	-
Chr I	VC_0464_ORF	VC_0464	VC0464_LuxR_family_transcriptional_regulator	51.6169	0	0.35556	2.81247	1.12739	Non-Essential	Non-Essential	-
Chr I	VC_0465_ORF	VC_0465	VC0465_tyrosyl-tRNA_synthetase	50.8812	0	0.767262	1.30334	0.993669	Non-Essential	Non-Essential	-
Chr I	VC_0466_ORF	VC_0466	VC0466_Holliday_junction_resolvase-like_protein	51.5366	0	1	1	2.5408	Essential	Essential	-
Chr I	VC_0467_ORF	VC_0467	VC0467_hypothetical_protein	51.0779	0	0.785713	1.27273	1.17211	Non-Essential	Non-Essential	-
Chr I	VC_0468_ORF	VC_0468	VC0468_glutathione_synthetase	49.3208	0	0.0422123	23.6898	1.70371	Non-Essential	Non-Essential	-
Chr I	VC_0469_ORF	VC_0469	VC0469_16S_ribosomal_RNA_methyltransferase_RsmE	51.5027	0	0.324898	3.07789	1.22085	Non-Essential	Non-Essential	-
Chr I	VC_0470_ORF	VC_0470	VC0470_extracellular_deoxyribonuclease	49.8563	0	0.655459	1.52565	0.774528	Non-Essential	Non-Essential	-
Chr I	VC_0471_ORF	VC_0471	VC0471_hypothetical_protein	50.9203	0	0.460348	2.17227	1.17297	Non-Essential	Non-Essential	-
Chr I	VC_0472_ORF	VC_0472	VC0472_S-adenosylmethionine_synthetase	50.2591	0	0.778929	1.28381	3.03985	Essential	Essential	-
Chr I	VC_0473_ORF	VC_0473	VC0473_transketolase	53.4293	0	0.805989	1.24071	1.02389	Non-Essential	Non-Essential	-
Chr I	VC_0474_ORF	VC_0474	VC0474_iron-regulated_virulence_regulatory_protein_IrgB	50.9476	0	0.0453708	22.0406	1.82868	Non-Essential	Non-Essential	-
Chr I	VC_0475_ORF	VC_0475	VC0475_enterobactin_receptor_protein	49.8213	0	0.243646	4.10432	1.00297	Non-Essential	Non-Essential	-
Chr I	VC_0476_ORF	VC_0476	VC0476_erythrose_4-phosphate_dehydrogenase	46.3731	0	0.697336	1.43403	1.00313	Non-Essential	Non-Essential	-
Chr I	VC_0477_ORF	VC_0477	VC0477_phosphoglycerate_kinase	48.9398	0	0.83995	1.19055	0.62916	Essential	Essential	-
Chr I	VC_0478_ORF	VC_0478	VC0478_fructose-bisphosphate_aldolase	47.1681	0	0.982761	1.01754	3.1089	Essential	Essential	-
Chr I	VC_0479_ORF	VC_0479	VC0479_hypothetical_protein	31.25	0	0.691055	1.44706	3.06774	Non-Essential	Non-Essential	-
Chr I	VC_0480_ORF	VC_0480	VC0480_hypothetical_protein	45.2546	0	0.910894	1.09782	0.878058	Non-Essential	Non-Essential	-
Chr I	VC_0481_ORF	VC_0481	VC0481_LysE/YggA_family_protein	45.1258	0	0.7759	1.28883	0.936301	Non-Essential	Non-Essential	-
Chr I	VC_0482_ORF	VC_0482	VC0482_chromosome_replication_initiation_inhibitor_protein	46.5998	0	0.658391	1.51885	0.894526	Non-Essential	Non-Essential	-
Chr I	VC_0483_ORF	VC_0483	VC0483_hypothetical_protein	46.4435	0	0.645769	1.54854	0.907183	Non-Essential	Non-Essential	-
Chr I	VC_0484_ORF	VC_0484	VC0484_hypothetical_protein	39.3939	0	0.313857	3.18616	1.59455	Non-Essential	Non-Essential	-
Chr I	VC_0485_ORF	VC_0485	VC0485_pyruvate_kinase	47.5584	1	5.61339e-07	1.78145e+06	0.204609	Non-Essential	Essential	-
Chr I	VC_0486_ORF	VC_0486	VC0486_DeoR_family_transcriptional_regulator	45.2107	0	0.319392	3.13095	1.11664	Non-Essential	Non-Essential	-
Chr I	VC_0487_ORF	VC_0487	VC0487_glucosamine--fructose-6-phosphate_aminotransferase	49.4817	0	0.586936	1.70376	2.00868	Essential	Essential	-
Chr I	VC_0488_ORF	VC_0488	VC0488_extracellular_solute-binding_protein,_putative	50.0926	0	0.18801	5.31887	1.19021	Non-Essential	Non-Essential	-
Chr I	VC_0489_ORF	VC_0489	VC0489_hemolysin,_putative	48.3248	0	0.916571	1.09102	0.942457	Non-Essential	Non-Essential	+	18.7904
Chr I	VC_0490_ORF	VC_0490	VC0490_hypothetical_protein	37.3598	0.97	0.000294331	3397.53	1.18863	Domain-Essential	Non-Essential	+	18.7904
Chr I	VC_0491_ORF	VC_0491	VC0491_hypothetical_protein	34.4507	1	8.76795e-06	114052	3.69628	Domain-Essential	Non-Essential	+	18.7904
Chr I	VC_0492_ORF	VC_0492	VC0492_hypothetical_protein	37.5321	0	0.273865	3.65143	1.10988	Non-Essential	Non-Essential	+	18.7904
Chr I	VC_0493_ORF	VC_0493	VC0493_hypothetical_protein	39.2694	0	0.80326	1.24493	0.819055	Non-Essential	Non-Essential	+	18.7904
Chr I	VC_0494_ORF	VC_0494	VC0494_hypothetical_protein	43.4109	0	0.897119	1.11468	0.888266	Non-Essential	Non-Essential	-
Chr I	VC_0495_ORF	VC_0495	VC0495_hypothetical_protein	45.1852	0	0.887132	1.12723	0.696488	Non-Essential	Non-Essential	-
Chr I	VC_0496_ORF	VC_0496	VC0496_hypothetical_protein	41.8333	0	0.200854	4.97875	0.906611	Non-Essential	Non-Essential	-
Chr I	VC_0497_ORF	VC_0497	VC0497_transcriptional_regulator	44.7761	0	0.712268	1.40397	0.848082	Non-Essential	Non-Essential	-
Chr I	VC_0498_ORF	VC_0498	VC0498_ribonuclease_H	46.4853	0	0.838871	1.19208	0.767512	Non-Essential	Non-Essential	-
Chr I	VC_0499_ORF	VC_0499	VC0499_frameshift	46.2094	0	0.682206	1.46583	0.932373	Non-Essential	Non-Essential	-
Chr I	VC_0500_ORF	VC_0500	VC0500_frameshift	46.0411	0	0.779531	1.28282	1.27005	Non-Essential	Non-Essential	-
Chr I	VC_0501_ORF	VC_0501	VC0501_frameshift	46.1032	0	0.304395	3.28521	1.04999	Non-Essential	Non-Essential	-
Chr I	VC_0502_ORF	VC_0502	VC0502_type_IV_pilin,_putative	41.3333	0	0.783717	1.27597	1.09105	Non-Essential	Non-Essential	-
Chr I	VC_0503_ORF	VC_0503	VC0503_hypothetical_protein	43.7939	0	0.393521	2.54116	1.00417	Non-Essential	Non-Essential	-
Chr I	VC_0504_ORF	VC_0504	VC0504_hypothetical_protein	45.1754	0	0.881295	1.13469	1.01845	Non-Essential	Non-Essential	-
Chr I	VC_0505_ORF	VC_0505	VC0505_hypothetical_protein	49.3225	0	0.849673	1.17692	0.916265	Non-Essential	Non-Essential	-
Chr I	VC_0506_ORF	VC_0506	VC0506_hypothetical_protein	48.0272	0	0.817505	1.22323	0.836539	Domain-Essential	Domain-Essential	-
Chr I	VC_0507_ORF	VC_0507	VC0507_hypothetical_protein	44.0678	0	0.702696	1.42309	0.42151	Essential	Domain-Essential	-
Chr I	VC_0508_ORF	VC_0508	VC0508_hypothetical_protein	46.3964	0	0.897813	1.11382	1.31289	Domain-Essential	Domain-Essential	-
Chr I	VC_0509_ORF	VC_0509	VC0509_hypothetical_protein	46.6216	0	0.780344	1.28149	0.650589	Non-Essential	Essential	-
Chr I	VC_0510_ORF	VC_0510	VC0510_DNA_repair_protein_RadC-related_protein	47.8903	0	0.598499	1.67085	0.165434	Essential	Essential	-
Chr I	VC_0516_ORF	VC_0516	VC0516_phage_integrase	40.3382	0	0.0329808	30.3207	0.856138	Domain-Essential	Domain-Essential	-
Chr I	VC_0517_ORF	VC_0517	VC0517_RNA_polymerase_sigma_factor_RpoD	47.3908	0	0.357786	2.79497	3.10771	Essential	Essential	-
Chr I	VC_0518_ORF	VC_0518	VC0518_DNA_primase	46.2548	0	0.515048	1.94157	4.52048	Essential	Essential	-
Chr I	VC_0519_ORF	VC_0519	VC0519_hypothetical_protein	49.3243	0	0.171193	5.84136	8.67168	Essential	Essential	-
Chr I	VC_0520_ORF	VC_0520	VC0520_30S_ribosomal_protein_S21	50.463	0	0.355967	2.80925	1	Essential	Essential	-
Chr I	VC_0521_ORF	VC_0521	VC0521_O-sialoglycoprotein_endopeptidase	50.0491	0	0.970272	1.03064	5.19251	Essential	Essential	-
Chr I	VC_0522_ORF	VC_0522	VC0522_beta-ketoadipate_enol-lactone_hydrolase,_putative	49.9385	0	0.806018	1.24067	1.06628	Non-Essential	Non-Essential	-
Chr I	VC_0523_ORF	VC_0523	VC0523_putative_glycerol-3-phosphate_acyltransferase_PlsY	52.3126	0	0.806729	1.23957	0.907693	Non-Essential	Non-Essential	-
Chr I	VC_0524_ORF	VC_0524	VC0524_dihydroneopterin_aldolase_FolB,_putative	53.3333	0	1	1	#DIV/0!	Essential	Essential	-
Chr I	VC_0525_ORF	VC_0525	VC0525_2-amino-4-hydroxy-6-hydroxymethyldihydropteridine_pyrophosphokinase	51.1905	0	0.900116	1.11097	1.04305	Non-Essential	Non-Essential	-
Chr I	VC_0526_ORF	VC_0526	VC0526_undecaprenyl_pyrophosphate_phosphatase	45.7711	0	0.103413	9.66995	1.07156	Non-Essential	Non-Essential	-
Chr I	VC_0527_ORF	VC_0527	VC0527_cell_division_protein_FtsB	49.1409	0	1	1	#DIV/0!	Essential	Essential	-
Chr I	VC_0528_ORF	VC_0528	VC0528_2-C-methyl-D-erythritol_4-phosphate_cytidylyltransferase	52.5036	0	0.856466	1.16759	0.546211	Essential	Essential	-
Chr I	VC_0529_ORF	VC_0529	VC0529_2-C-methyl-D-erythritol_2,4-cyclodiphosphate_synthase	51.782	0	0.346614	2.88505	4.23134	Essential	Essential	-
Chr I	VC_0530_ORF	VC_0530	VC0530_tRNA_pseudouridine_synthase_D	50.5525	0	0.381276	2.62277	1.28037	Non-Essential	Non-Essential	-
Chr I	VC_0531_ORF	VC_0531	VC0531_stationary_phase_survival_protein_SurE	49.8737	0	0.456697	2.18963	1.09241	Non-Essential	Non-Essential	-
Chr I	VC_0532_ORF	VC_0532	VC0532_protein-L-isoaspartate_O-methyltransferase	51.0367	0	0.823607	1.21417	1.00329	Non-Essential	Non-Essential	-
Chr I	VC_0533_ORF	VC_0533	VC0533_lipoprotein_NlpD	44.1239	0	0.463266	2.15859	0.901842	Non-Essential	Non-Essential	-
Chr I	VC_0534_ORF	VC_0534	VC0534_RNA_polymerase_sigma-38_factor	46.8254	0	0.189487	5.27739	0.564058	Non-Essential	Non-Essential	-
Chr I	VC_0535_ORF	VC_0535	VC0535_DNA_mismatch_repair_protein_MutS	52.1823	0	0.0161179	62.043	1.01325	Non-Essential	Non-Essential	-
Chr I	VC_0536_ORF	VC_0536	VC0536_hypothetical_protein	48.0392	0	0.771429	1.2963	0.850707	Non-Essential	Non-Essential	-
Chr I	VC_0537_ORF	VC_0537	VC0537_cysteine_synthase_B	52.1396	0	0.208328	4.80011	1.36139	Non-Essential	Non-Essential	-
Chr I	VC_0538_ORF	VC_0538	VC0538_thiosulfate_ABC_transporter,_periplasmic_thiosulfate-binding_protein	49.4012	0	0.780548	1.28115	0.567597	Non-Essential	Non-Essential	-
Chr I	VC_0539_ORF	VC_0539	VC0539_sulfate_ABC_transporter,_permease_protein	51.4085	0	0.112723	8.87133	0.588591	Non-Essential	Non-Essential	-
Chr I	VC_0540_ORF	VC_0540	VC0540_sulfate_ABC_transporter,_permease_protein	51.5046	0	0.140684	7.10811	0.551809	Non-Essential	Non-Essential	-
Chr I	VC_0541_ORF	VC_0541	VC0541_sulfate_ABC_transporter,_ATP-binding_protein	50.7516	0	0.820787	1.21834	0.549624	Non-Essential	Non-Essential	-
Chr I	VC_0542_ORF	VC_0542	VC0542_CinA-related_protein	51.4793	0	0.606733	1.64817	1.31824	Non-Essential	Non-Essential	-
Chr I	VC_0543_ORF	VC_0543	VC0543_recombinase_A	46.9734	0	0.491968	2.03265	0.496006	Non-Essential	Non-Essential	-
Chr I	VC_0544_ORF	VC_0544	VC0544_recombination_regulator_RecX	47.7124	0	0.736038	1.35862	0.808302	Non-Essential	Non-Essential	-
Chr I	VC_0545_ORF	VC_0545	VC0545_alanyl-tRNA_synthetase	50.6001	0	0.859477	1.1635	1.45581	Essential	Essential	-
Chr I	VC_0546_ORF	VC_0546	VC0546_hypothetical_protein	36.6667	0	0.683194	1.46371	0.876625	Non-Essential	Non-Essential	-
Chr I	VC_0547_ORF	VC_0547	VC0547_aspartate_kinase	47.7273	0	0.379979	2.63172	0.644153	Non-Essential	Non-Essential	-
Chr I	VC_0548_ORF	VC_0548	VC0548_carbon_storage_regulator	47.4748	0	0.737618	1.35572	1.13448	Domain-Essential	Non-Essential	-
Chr I	VC_0549_ORF	VC_0549	VC0549_oxaloacetate_decarboxylase_subunit_gamma	50.5747	0	0.916858	1.09068	0.692137	Non-Essential	Non-Essential	-
Chr I	VC_0550_ORF	VC_0550	VC0550_oxaloacetate_decarboxylase	50.7804	0	0.0431851	23.1561	1.18041	Non-Essential	Non-Essential	-
Chr I	VC_0551_ORF	VC_0551	VC0551_oxaloacetate_decarboxylase,_beta_subunit	51.1936	0	0.619569	1.61403	0.991801	Non-Essential	Non-Essential	-
Chr I	VC_0552_ORF	VC_0552	VC0552_quinone_oxidoreductase	51.1834	0	0.86551	1.15539	0.852505	Non-Essential	Non-Essential	-
Chr I	VC_0553_ORF	VC_0553	VC0553_hypothetical_protein	48.9177	0	0.905658	1.10417	0.580541	Non-Essential	Non-Essential	-
Chr I	VC_0554_ORF	VC_0554	VC0554_insulinase_family_protease/insulinase_family_protease	48.9332	0	0.269329	3.71293	1.13637	Non-Essential	Non-Essential	-
Chr I	VC_0555_ORF	VC_0555	VC0555_hypothetical_protein	52.9412	0	0.877526	1.13957	0.961715	Non-Essential	Non-Essential	-
Chr I	VC_0556_ORF	VC_0556	VC0556_glutamate--cysteine_ligase	50.2857	0	0.0540391	18.5051	1.45607	Non-Essential	Non-Essential	-
Chr I	VC_0557_ORF	VC_0557	VC0557_S-ribosylhomocysteinase	48.5549	0	0.538318	1.85764	1.35013	Non-Essential	Non-Essential	-
Chr I	VC_0558_ORF	VC_0558	VC0558_hemolysin,_putative	46.6042	0	0.129428	7.7263	0.567019	Non-Essential	Non-Essential	-
Chr I	VC_0559_ORF	VC_0559	VC0559_hypothetical_protein	45.8955	0	0.307578	3.25121	0.557437	Non-Essential	Non-Essential	-
Chr I	VC_0560_ORF	VC_0560	VC0560_signal_recognition_particle_protein	50	0	0.572325	1.74726	2.34155	Essential	Essential	-
Chr I	VC_0561_ORF	VC_0561	VC0561_30S_ribosomal_protein_S16	49.3976	0	1	1	#DIV/0!	Essential	Essential	-
Chr I	VC_0562_ORF	VC_0562	VC0562_16S_rRNA-processing_protein_RimM	44.3243	0	1	1	#DIV/0!	Essential	Essential	-
Chr I	VC_0563_ORF	VC_0563	VC0563_tRNA_(guanine-N(1)-)-methyltransferase	49.5968	0	0.575715	1.73697	2.26385	Essential	Essential	-
Chr I	VC_0564_ORF	VC_0564	VC0564_50S_ribosomal_protein_L19	46.6102	0	0.846381	1.1815	1.01122	Essential	Essential	-
Chr I	VC_0565_ORF	VC_0565	VC0565_protease_DegS	49.0085	0.07	0.00457559	218.551	0.192355	Domain-Essential	Essential	-
Chr I	VC_0566_ORF	VC_0566	VC0566_protease_DO	47.9212	0	0.862472	1.15946	0.719345	Non-Essential	Non-Essential	-
Chr I	VC_0567_ORF	VC_0567	VC0567_cytochrome_d_ubiquinol_oxidase_subunit_III	46.5753	0	0.457478	2.1859	1.46644	Non-Essential	Non-Essential	-
Chr I	VC_0568_ORF	VC_0568	VC0568_hypothetical_protein	44.9275	0	0.237579	4.20912	1.09244	Non-Essential	Non-Essential	-
Chr I	VC_0569_ORF	VC_0569	VC0569_hypothetical_protein	46.1905	0	1	1	1.10856	Domain-Essential	Domain-Essential	-
Chr I	VC_0570_ORF	VC_0570	VC0570_50S_ribosomal_protein_L13	45.6876	0	1	1	#DIV/0!	Essential	Essential	-
Chr I	VC_0571_ORF	VC_0571	VC0571_30S_ribosomal_protein_S9	48.6005	0	1	1	#DIV/0!	Essential	Essential	-
Chr I	VC_0572_ORF	VC_0572	VC0572_hypothetical_protein	42.0635	0	0.35365	2.82765	2.37474	Essential	Domain-Essential	-
Chr I	VC_0573_ORF	VC_0573	VC0573_ubiquinol--cytochrome_c_reductase,_iron-sulfur_subunit	47.8115	0	0.291706	3.42811	1.22057	Non-Essential	Non-Essential	-
Chr I	VC_0574_ORF	VC_0574	VC0574_ubiquinol--cytochrome_c_reductase,_cytochrome_B	44.2338	0	0.0825087	12.1199	1.45752	Non-Essential	Non-Essential	-
Chr I	VC_0575_ORF	VC_0575	VC0575_ubiquinol--cytochrome_c_reductase,_cytochrome_c1	44.4444	0	0.672531	1.48692	1.14709	Non-Essential	Non-Essential	-
Chr I	VC_0576_ORF	VC_0576	VC0576_stringent_starvation_protein_A	43.5535	0	0.0380713	26.2665	0.328393	Domain-Essential	Essential	-
Chr I	VC_0577_ORF	VC_0577	VC0577_ClpXP_protease_specificity-enhancing_factor	46.9602	0	0.576618	1.73425	0.903393	Non-Essential	Non-Essential	-
Chr I	VC_0578_ORF	VC_0578	VC0578_hemolysin,_putative	46.4912	0	0.552533	1.80985	0.559986	Non-Essential	Non-Essential	-
Chr I	VC_0579_ORF	VC_0579	VC0579_phosphoheptose_isomerase,_putative	47.5465	0	0.674032	1.48361	0.64084	Non-Essential	Non-Essential	-
Chr I	VC_0580_ORF	VC_0580	VC0580_hypothetical_protein	43.3604	0	0.640241	1.56191	0.552914	Non-Essential	Non-Essential	-
Chr I	VC_0581_ORF	VC_0581	VC0581_putative_lipoprotein	47.0948	1	1.12413e-06	889580	3.13132	Non-Essential	Non-Essential	-
Chr I	VC_0582_ORF	VC_0582	VC0582_hypothetical_protein	45.5594	0	0.672656	1.48664	0.730871	Non-Essential	Non-Essential	-
Chr I	VC_0583_ORF	VC_0583	VC0583_frameshift	46.3175	0	0.819336	1.2205	0.933898	Non-Essential	Non-Essential	-
Chr I	VC_0584_ORF	VC_0584	VC0584_hypothetical_protein	43.5897	0	0.725671	1.37803	0.64175	Non-Essential	Non-Essential	-
Chr I	VC_0585_ORF	VC_0585	VC0585_hypoxanthine-guanine_phosphoribosyltransferase	44.0075	0	0.678155	1.47459	1.0858	Non-Essential	Non-Essential	-
Chr I	VC_0586_ORF	VC_0586	VC0586_carbonic_anhydrase,_putative	46.7863	0	0.786995	1.27066	0.875752	Non-Essential	Non-Essential	-
Chr I	VC_0587_ORF	VC_0587	VC0587_sulfate_permease_family_protein	50.1518	0	0.226273	4.41943	0.976865	Non-Essential	Non-Essential	-
Chr I	VC_0588_ORF	VC_0588	VC0588_hypothetical_protein	46.0784	0	0.250496	3.99208	2.25259	Non-Essential	Non-Essential	-
Chr I	VC_0589_ORF	VC_0589	VC0589_ABC_transporter,_ATP-binding_protein	48.366	0	0.722905	1.38331	0.82824	Non-Essential	Non-Essential	-
Chr I	VC_0590_ORF	VC_0590	VC0590_permease,_putative	46.6926	0	0.834254	1.19868	0.827365	Non-Essential	Non-Essential	-
Chr I	VC_0591_ORF	VC_0591	VC0591_pantoate--beta-alanine_ligase	49.8866	0	0.585002	1.7094	0.473527	Essential	Essential	-
Chr I	VC_0592_ORF	VC_0592	VC0592_3-methyl-2-oxobutanoate_hydroxymethyltransferase	48.9308	0.1	0.00383134	261.005	4.11739	Essential	Non-Essential	-
Chr I	VC_0593_ORF	VC_0593	VC0593_2-amino-4-hydroxy-6-hydroxymethyldihydropteridine_pyrophosphokinase	51.9841	0	0.948034	1.05481	0.876698	Essential	Essential	-
Chr I	VC_0594_ORF	VC_0594	VC0594_polyA_polymerase	51.8195	0	0.00822385	121.598	2.30326	Non-Essential	Non-Essential	-
Chr I	VC_0595_ORF	VC_0595	VC0595_glutamyl-Q_tRNA(Asp)_synthetase	50.4918	0	0.925947	1.07998	0.8006	Non-Essential	Non-Essential	-
Chr I	VC_0596_ORF	VC_0596	VC0596_dnaK_suppressor_protein	47.651	0	0.0387951	25.7764	0.0178571	Non-Essential	Essential	-
Chr I	VC_0597_ORF	VC_0597	VC0597_sugar_fermentation_stimulation_protein_A	48.249	0	0.906842	1.10273	0.929633	Non-Essential	Non-Essential	-
Chr I	VC_0598_ORF	VC_0598	VC0598_hypothetical_protein	45.098	0	0.727186	1.37516	0.953762	Non-Essential	Non-Essential	-
Chr I	VC_0599_ORF	VC_0599	VC0599_hypothetical_protein	42.1053	0	0.972571	1.0282	1.16774	Non-Essential	Non-Essential	-
Chr I	VC_0600_ORF	VC_0600	VC0600_hypothetical_protein	51.4412	0	0.0389318	25.6859	1.34664	Non-Essential	Non-Essential	-
Chr I	VC_0601_ORF	VC_0601	VC0601_ATP-dependent_RNA_helicase_HrpB	55.2984	0	0.708739	1.41096	0.730812	Non-Essential	Non-Essential	-
Chr I	VC_0602_ORF	VC_0602	VC0602_penicillin-binding_protein_1B	51.5424	0	0.889064	1.12478	0.962625	Non-Essential	Non-Essential	-
Chr I	VC_0603_ORF	VC_0603	VC0603_hypothetical_protein	49.8039	0	0.313824	3.1865	0.78145	Non-Essential	Non-Essential	-
Chr I	VC_0604_ORF	VC_0604	VC0604_bifunctional_aconitate_hydratase_2/2-methylisocitrate_dehydratase	51.2702	0	0.0167728	59.6205	1.58747	Non-Essential	Non-Essential	-
Chr I	VC_0605_ORF	VC_0605	VC0605_hypothetical_protein	44.8819	0	0.376365	2.65699	1.5194	Non-Essential	Non-Essential	-
Chr I	VC_0606_ORF	VC_0606	VC0606_nitrogen_regulatory_protein_P-II	45.9016	0	0.691259	1.44664	1.10555	Non-Essential	Non-Essential	-
Chr I	VC_0607_ORF	VC_0607	VC0607_frameshift	51.0121	0	0.927029	1.07872	1.08866	Non-Essential	Non-Essential	-
Chr I	VC_0608_ORF	VC_0608	VC0608_iron(III)_ABC_transporter,_periplasmic_iron-compound-binding_protein	45.7035	0	0.117353	8.52132	1.33117	Non-Essential	Non-Essential	-
Chr I	VC_0609_ORF	VC_0609	VC0609_iron(III)_ABC_transporter,_permease_protein	49.139	0	0.0347079	28.8119	1.58639	Non-Essential	Non-Essential	-
Chr I	VC_0610_ORF	VC_0610	VC0610_iron(III)_ABC_transporter,_ATP-binding_protein	51.938	0.01	0.00339384	294.651	1.5478	Non-Essential	Non-Essential	-
Chr I	VC_0611_ORF	VC_0611	VC0611_phosphoglucomutase/phosphomannomutase,_putative	49.1861	0	0.915808	1.09193	0.721027	Non-Essential	Non-Essential	-
Chr I	VC_0612_ORF	VC_0612	VC0612_cellobiose/cellodextrin-phosphorylase,_putative	50.4988	0	0.263494	3.79515	0.707386	Non-Essential	Non-Essential	-
Chr I	VC_0613_ORF	VC_0613	VC0613_beta-N-acetylhexosaminidase	50.209	0	0.263442	3.7959	1.14823	Non-Essential	Non-Essential	-
Chr I	VC_0614_ORF	VC_0614	VC0614_hypothetical_protein	52.7607	0	0.134733	7.42206	1.25326	Non-Essential	Non-Essential	-
Chr I	VC_0615_ORF	VC_0615	VC0615_endoglucanase-related_protein	50.1449	0	0.0808904	12.3624	1.36322	Non-Essential	Non-Essential	-
Chr I	VC_0616_ORF	VC_0616	VC0616_peptide_ABC_transporter,_ATP-binding_protein	49.2972	0	0.711102	1.40627	0.72811	Non-Essential	Non-Essential	-
Chr I	VC_0617_ORF	VC_0617	VC0617_peptide_ABC_transporter,_ATP-binding_protein	48.5772	0	0.542501	1.84332	0.8028	Non-Essential	Non-Essential	-
Chr I	VC_0618_ORF	VC_0618	VC0618_peptide_ABC_transporter,_permease_protein	51.2671	0	0.517161	1.93364	1.54655	Non-Essential	Non-Essential	-
Chr I	VC_0619_ORF	VC_0619	VC0619_peptide_ABC_transporter,_permease_protein	48.3283	0	0.822607	1.21565	0.724087	Non-Essential	Non-Essential	-
Chr I	VC_0620_ORF	VC_0620	VC0620_peptide_ABC_transporter,_periplasmic_peptide-binding_protein	47.8157	0	0.328515	3.044	0.743258	Non-Essential	Non-Essential	-
Chr I	VC_0621_ORF	VC_0621	VC0621_hypothetical_protein	44.8718	0	0.709736	1.40898	0.746059	Non-Essential	Non-Essential	-
Chr I	VC_0622_ORF	VC_0622	VC0622_sensory_box_sensor_histidine_kinase/response_regulator	47.708	0	0.857085	1.16675	0.821566	Non-Essential	Non-Essential	-
Chr I	VC_0623_ORF	VC_0623	VC0623_hypothetical_protein	47.8983	0	0.120569	8.29404	1.2876	Non-Essential	Non-Essential	-
Chr I	VC_0624_ORF	VC_0624	VC0624_hypothetical_protein	46.7772	0	0.335313	2.98229	0.954305	Non-Essential	Non-Essential	-
Chr I	VC_0625_ORF	VC_0625	VC0625_hypothetical_protein	45.5128	0	0.323268	3.09341	0.573557	Non-Essential	Non-Essential	-
Chr I	VC_0626_ORF	VC_0626	VC0626_glutamate-1-semialdehyde_aminotransferase	50.4234	0	0.487303	2.05211	1.42378	Essential	Essential	-
Chr I	VC_0627_ORF	VC_0627	VC0627_iron-sulfur_cluster_insertion_protein_ErpA	45.3216	0	0.483011	2.07034	0.0544606	Essential	Essential	-
Chr I	VC_0628_ORF	VC_0628	VC0628_hypothetical_protein	49.1371	0	0.468098	2.13631	1.11666	Non-Essential	Non-Essential	-
Chr I	VC_0629_ORF	VC_0629	VC0629_multidrug_resistance_protein,_putative	49.0379	0	0.782813	1.27744	0.701878	Non-Essential	Non-Essential	-
Chr I	VC_0630_ORF	VC_0630	VC0630_hypothetical_protein	45.6221	0	0.595341	1.67971	0.864358	Non-Essential	Non-Essential	-
Chr I	VC_0631_ORF	VC_0631	VC0631_tyrosyl-tRNA_synthetase	47.5589	0	0.993271	1.00677	0.0677355	Essential	Essential	-
Chr I	VC_0632_ORF	VC_0632	VC0632_D-alanyl-D-alanine_carboxypeptidase/endopeptidase	47.6776	0	0.166127	6.0195	0.694646	Non-Essential	Non-Essential	-
Chr I	VC_0633_ORF	VC_0633	VC0633_outer_membrane_protein_OmpU	45.9639	0	0.664765	1.50429	1.09362	Non-Essential	Non-Essential	-
Chr I	VC_0634_ORF	VC_0634	VC0634_transcription_elongation_factor_GreA	44.6541	0	0.772995	1.29367	1.15627	Non-Essential	Non-Essential	-
Chr I	VC_0635_ORF	VC_0635	VC0635_hypothetical_protein	43.4343	0	0.200331	4.99174	1.80836	Non-Essential	Non-Essential	-
Chr I	VC_0636_ORF	VC_0636	VC0636_23S_rRNA_methyltransferase_J	44.9206	0	0.0335351	29.8195	0.424213	Non-Essential	Non-Essential	-
Chr I	VC_0637_ORF	VC_0637	VC0637_cell_division_protein_FtsH	47.8528	0	0.183625	5.44587	0.888225	Essential	Essential	-
Chr I	VC_0638_ORF	VC_0638	VC0638_dihydropteroate_synthase	45.8781	0	1	1	28.9496	Essential	Essential	-
Chr I	VC_0639_ORF	VC_0639	VC0639_phosphoglucomutase/phosphomannomutase_family_protein_MrsA	47.8002	0	0.876833	1.14047	5.36745	Essential	Essential	-
Chr I	VC_0640_ORF	VC_0640	VC0640_preprotein_translocase_subunit_SecG	45.2381	0	0.565	1.76991	2.17103	Non-Essential	Non-Essential	-
Chr I	VC_0641_ORF	VC_0641	VC0641_hypothetical_protein	44.9561	0	0.452079	2.212	0.462134	Essential	Essential	-
Chr I	VC_0642_ORF	VC_0642	VC0642_transcription_elongation_factor_NusA	47.9839	0	0.413323	2.41942	1.47031	Domain-Essential	Domain-Essential	-
Chr I	VC_0643_ORF	VC_0643	VC0643_translation_initiation_factor_IF-2	49.3511	0	0.468238	2.13567	1.74775	Essential	Essential	-
Chr I	VC_0644_ORF	VC_0644	VC0644_ribosome-binding_factor_A	48.6618	0	0.678641	1.47353	1.48898	Domain-Essential	Domain-Essential	-
Chr I	VC_0645_ORF	VC_0645	VC0645_tRNA_pseudouridine_synthase_B	51.8637	0	0.463512	2.15744	1.10388	Non-Essential	Non-Essential	-
Chr I	VC_0646_ORF	VC_0646	VC0646_30S_ribosomal_protein_S15	47.7778	0	1	1	#DIV/0!	Essential	Essential	-
Chr I	VC_0647_ORF	VC_0647	VC0647_polynucleotide_phosphorylase/polyadenylase	49.7653	0	0.101887	9.81484	0.301221	Essential	Essential	-
Chr I	VC_0648_ORF	VC_0648	VC0648_lipoprotein_NlpI	49.8903	0	0.0624436	16.0144	1.54357	Non-Essential	Non-Essential	-
Chr I	VC_0649_ORF	VC_0649	VC0649_MarR_family_transcriptional_regulator	45	0	0.452004	2.21237	1.06973	Non-Essential	Non-Essential	-
Chr I	VC_0650_ORF	VC_0650	VC0650_multidrug_efflux_pump_VmrA	50.5979	0	0.353208	2.83119	0.93347	Non-Essential	Non-Essential	-
Chr I	VC_0651_ORF	VC_0651	VC0651_hypothetical_protein	48.4472	0	0.0654686	15.2745	1.38109	Non-Essential	Non-Essential	-
Chr I	VC_0652_ORF	VC_0652	VC0652_protease,_putative	50.0986	0	0.456569	2.19025	1.3837	Non-Essential	Non-Essential	-
Chr I	VC_0653_ORF	VC_0653	VC0653_c-di-GMP_phosphodiesterase_A-related_protein	47.4939	0	0.0132328	75.5696	2.03862	Non-Essential	Non-Essential	-
Chr I	VC_0654_ORF	VC_0654	VC0654_hypothetical_protein	44.1288	0	0.550924	1.81513	0.660256	Non-Essential	Non-Essential	-
Chr I	VC_0655_ORF	VC_0655	VC0655_acetyltransferase,_putative	50.3623	0	0.863957	1.15747	0.877398	Non-Essential	Non-Essential	-
Chr I	VC_0656_ORF	VC_0656	VC0656_DNA_polymerase_III_subunit_psi	50.4902	0	0.0699301	14.3	0.0114943	Non-Essential	Essential	-
Chr I	VC_0657_ORF	VC_0657	VC0657_ribosomal-protein-alanine_acetyltransferase	47.3251	0	0.447499	2.23464	0.533574	Non-Essential	Non-Essential	-
Chr I	VC_0658_ORF	VC_0658	VC0658_c-di-GMP_phosphodiesterase_A-related_protein	47.2303	0	0.764635	1.30781	0.80226	Non-Essential	Non-Essential	-
Chr I	VC_0659_ORF	VC_0659	VC0659_peptide_chain_release_factor_3	50.188	0	0.40186	2.48843	1.22588	Domain-Essential	Non-Essential	-
Chr I	VC_0660_ORF	VC_0660	VC0660_ATP-dependent_RNA_helicase_SrmB	51.6509	0	0.0639757	15.6309	0.308563	Domain-Essential	Essential	-
Chr I	VC_0661_ORF	VC_0661	VC0661_hypothetical_protein	48.8243	0	0.0952209	10.5019	1.37216	Domain-Essential	Non-Essential	-
Chr I	VC_0662_ORF	VC_0662	VC0662_branched_chain_amino_acid_transport_system_II_carrier_protein	49.6956	0	0.29285	3.41472	1.00879	Non-Essential	Non-Essential	-
Chr I	VC_0663_ORF	VC_0663	VC0663_peptide_chain_release_factor_2	48.5896	0	0.553498	1.80669	7.14123	Essential	Essential	-
Chr I	VC_0664_ORF	VC_0664	VC0664_lysyl-tRNA_synthetase	49.7076	0	0.159433	6.27221	0.2	Essential	Essential	-
Chr I	VC_0665_ORF	VC_0665	VC0665_sigma-54_dependent_transcriptional_regulator	48.6891	0	0.682349	1.46553	0.811623	Non-Essential	Non-Essential	-
Chr I	VC_0666_ORF	VC_0666	VC0666_hypothetical_protein	47.9365	0	0.869839	1.14964	1.05154	Non-Essential	Non-Essential	-
Chr I	VC_0667_ORF	VC_0667	VC0667_aldo/keto_reductase_family_oxidoreductase_TAS	47.3088	0	0.90484	1.10517	1.06938	Non-Essential	Non-Essential	-
Chr I	VC_0668_ORF	VC_0668	VC0668_DNA_mismatch_repair_protein	53.4534	0	0.525527	1.90285	1.37657	Non-Essential	Non-Essential	-
Chr I	VC_0669_ORF	VC_0669	VC0669_hypothetical_protein	38.7097	0	0.809913	1.2347	0.824725	Non-Essential	Non-Essential	-
Chr I	VC_0670_ORF	VC_0670	VC0670_hypothetical_protein	35.3742	0	0.842733	1.18662	0.984514	Non-Essential	Non-Essential	-
Chr I	VC_0671_ORF	VC_0671	VC0671_dinucleoside_polyphosphate_hydrolase	46.5636	0	0.0759684	13.1634	0.323742	Non-Essential	Domain-Essential	-
Chr I	VC_0672_ORF	VC_0672	VC0672_fused_phosphoenolpyruvate-protein_phosphotransferase_PtsP/GAF_domain	48.7316	0	0.661251	1.51228	0.788313	Non-Essential	Non-Essential	-
Chr I	VC_0673_ORF	VC_0673	VC0673_hypothetical_protein	47.044	0	0.746773	1.3391	0.645661	Non-Essential	Non-Essential	-
Chr I	VC_0674_ORF	VC_0674	VC0674_prolipoprotein_diacylglyceryl_transferase	48.8971	0	0.442762	2.25855	1.0121	Essential	Essential	-
Chr I	VC_0675_ORF	VC_0675	VC0675_thymidylate_synthase	46.1268	0	0.939785	1.06407	0.294011	Essential	Essential	-
Chr I	VC_0676_ORF	VC_0676	VC0676_nptA_protein	47.8677	0	0.842499	1.18695	0.901014	Non-Essential	Non-Essential	-
Chr I	VC_0677_ORF	VC_0677	VC0677_transcriptional_activator_NhaR	43.771	0	0.449598	2.22421	0.858336	Non-Essential	Non-Essential	-
Chr I	VC_0678_ORF	VC_0678	VC0678_transcriptional_activator_HlyU	44.3425	0	0.904492	1.10559	2.06253	Non-Essential	Non-Essential	-
Chr I	VC_0679_ORF	VC_0679	VC0679_30S_ribosomal_protein_S20	47.5096	0	0.353111	2.83197	1	Essential	Essential	-
Chr I	VC_0680_ORF	VC_0680	VC0680_MviN_protein	48.2256	0	0.786823	1.27093	1.91722	Essential	Essential	-
Chr I	VC_0681_ORF	VC_0681	VC0681_bifunctional_riboflavin_kinase/FMN_adenylyltransferase	50.6708	0	0.561503	1.78093	9.18377	Essential	Essential	-
Chr I	VC_0682_ORF	VC_0682	VC0682_isoleucyl-tRNA_synthetase	50.3158	0	0.579779	1.7248	2.4081	Essential	Essential	-
Chr I	VC_0683_ORF	VC_0683	VC0683_lipoprotein_signal_peptidase	49.2248	0	0.984359	1.01589	1.88457	Essential	Essential	-
Chr I	VC_0684_ORF	VC_0684	VC0684_peptidyl-prolyl_cis-trans_isomerase,_FKBP-type	50.3448	0	0.893481	1.11922	0.600499	Non-Essential	Non-Essential	-
Chr I	VC_0685_ORF	VC_0685	VC0685_4-hydroxy-3-methylbut-2-enyl_diphosphate_reductase	50.7788	0	0.838404	1.19274	0.816358	Essential	Essential	-
Chr I	VC_0686_ORF	VC_0686	VC0686_hypothetical_protein	37.5	0	0.496667	2.01342	0.115091	Non-Essential	Non-Essential	-
Chr I	VC_0687_ORF	VC_0687	VC0687_carbon_starvation_protein_A,_putative	50.101	0	0.877552	1.13953	0.886437	Non-Essential	Non-Essential	-
Chr I	VC_0688_ORF	VC_0688	VC0688_hypothetical_protein	46.1988	0	0.870386	1.14892	1.00477	Non-Essential	Non-Essential	-
Chr I	VC_0689_ORF	VC_0689	VC0689_hypothetical_protein	50.8889	0	0.486912	2.05376	0.900082	Non-Essential	Non-Essential	-
Chr I	VC_0690_ORF	VC_0690	VC0690_N-acetylmuramic_acid-6-phosphate_etherase	53.4632	0	0.860294	1.16239	1.2439	Non-Essential	Non-Essential	-
Chr I	VC_0691_ORF	VC_0691	VC0691_anhydro-N-acetylmuramic_acid_kinase	53.7287	0	0.508968	1.96476	0.919481	Non-Essential	Non-Essential	-
Chr I	VC_0692_ORF	VC_0692	VC0692_beta-hexosaminidase	52.3666	0	0.300512	3.32765	1.29071	Non-Essential	Non-Essential	-
Chr I	VC_0693_ORF	VC_0693	VC0693_putative_two-component_response-regulatory_protein_YehT	48.4594	0	0.748993	1.33513	0.746178	Non-Essential	Non-Essential	-
Chr I	VC_0694_ORF	VC_0694	VC0694_hypothetical_protein	49.2546	0	0.754711	1.32501	0.905793	Non-Essential	Non-Essential	-
Chr I	VC_0695_ORF	VC_0695	VC0695_phospho-2-dehydro-3-deoxyheptonate_aldolase	48.7896	0	0.833307	1.20004	1.0993	Non-Essential	Non-Essential	-
Chr I	VC_0696_ORF	VC_0696	VC0696_bifunctional_chorismate_mutase/prephenate_dehydrogenase	49.9113	0	0.321062	3.11466	1.49563	Non-Essential	Non-Essential	-
Chr I	VC_0697_ORF	VC_0697	VC0697_hypothetical_protein	46.0648	0	0.423699	2.36017	1.27738	Non-Essential	Non-Essential	-
Chr I	VC_0698_ORF	VC_0698	VC0698_putative_ABC_transporter_ATP-binding_protein	50.6595	0	0.297583	3.36041	0.607907	Non-Essential	Non-Essential	-
Chr I	VC_0699_ORF	VC_0699	VC0699_hypothetical_protein	29.1667	0	0.8232	1.21477	1.08623	Non-Essential	Non-Essential	-
Chr I	VC_0700_ORF	VC_0700	VC0700_soluble_lytic_murein_transglycosylase	47.3035	0	0.61622	1.6228	0.987795	Non-Essential	Non-Essential	-
Chr I	VC_0701_ORF	VC_0701	VC0701_Trp_operon_repressor	50.4202	0	0.412235	2.4258	1.27397	Non-Essential	Non-Essential	-
Chr I	VC_0702_ORF	VC_0702	VC0702_NTPase	47.2826	0	0.659304	1.51675	0.963324	Non-Essential	Non-Essential	-
Chr I	VC_0703_ORF	VC_0703	VC0703_c-di-GMP_phosphodiesterase_A-related_protein	45.2441	0	0.444823	2.24808	0.856149	Non-Essential	Non-Essential	-
Chr I	VC_0704_ORF	VC_0704	VC0704_spermidine/putrescine_ABC_transporter,_periplasmic_spermidine/putrescine-binding_protein,_putative	46.7593	0	0.664244	1.50547	0.718424	Non-Essential	Non-Essential	-
Chr I	VC_0705_ORF	VC_0705	VC0705_chorismate_mutase/prephenate_dehydratase	47.364	0	0.918984	1.08816	0.791316	Non-Essential	Non-Essential	-
Chr I	VC_0706_ORF	VC_0706	VC0706_sigma-54_modulation_protein,_putative	43.1193	0	0.783086	1.277	0.445694	Non-Essential	Non-Essential	-
Chr I	VC_0707_ORF	VC_0707	VC0707_hypothetical_protein	40.3101	0	0.782576	1.27783	1.64188	Non-Essential	Non-Essential	-
Chr I	VC_0708_ORF	VC_0708	VC0708_hypothetical_protein	47.6378	0	0.41177	2.42854	0.807659	Essential	Essential	-
Chr I	VC_0709_ORF	VC_0709	VC0709_23S_rRNA_pseudouridine_synthase_D	50.359	0	0.00925036	108.104	2.66723	Non-Essential	Non-Essential	-
Chr I	VC_0710_ORF	VC_0710	VC0710_hypothetical_protein	50.899	0	0.376938	2.65295	1.22436	Non-Essential	Non-Essential	-
Chr I	VC_0711_ORF	VC_0711	VC0711_clpB_protein	49.6115	0	0.299249	3.3417	1.09676	Non-Essential	Non-Essential	-
Chr I	VC_0712_ORF	VC_0712	VC0712_hypothetical_protein	37.6344	0	0.363745	2.74918	2.18689	Non-Essential	Non-Essential	-
Chr I	VC_0713_ORF	VC_0713	VC0713_hypothetical_protein	34.8485	0	0.0898011	11.1357	1.95458	Non-Essential	Non-Essential	-
Chr I	VC_0714_ORF	VC_0714	VC0714_hypothetical_protein	43.8272	0	0.818725	1.22141	0.953978	Non-Essential	Non-Essential	-
Chr I	VC_0715_ORF	VC_0715	VC0715_nitroreductase_A	45.5048	0	0.572839	1.74569	0.806333	Non-Essential	Non-Essential	-
Chr I	VC_0716_ORF	VC_0716	VC0716_ferredoxin	48.2353	0	0.773613	1.29264	0.55044	Non-Essential	Non-Essential	-
Chr I	VC_0717_ORF	VC_0717	VC0717_protease,_putative	49.5361	0	0.228376	4.37875	1.07866	Non-Essential	Non-Essential	-
Chr I	VC_0718_ORF	VC_0718	VC0718_recombination_associated_protein	49.5082	0	0.379076	2.63799	1.00288	Non-Essential	Non-Essential	-
Chr I	VC_0719_ORF	VC_0719	VC0719_DNA-binding_response_regulator_PhoB	49.8551	0	0.722454	1.38417	0.722955	Non-Essential	Non-Essential	-
Chr I	VC_0720_ORF	VC_0720	VC0720_phosphate_regulon_sensor_protein	51.3057	0	0.890948	1.1224	1.05518	Non-Essential	Non-Essential	-
Chr I	VC_0721_ORF	VC_0721	VC0721_phosphate_ABC_transporter,_periplasmic_phosphate-binding_protein,_putative	52.454	0	0.42591	2.34792	0.834689	Non-Essential	Non-Essential	-
Chr I	VC_0722_ORF	VC_0722	VC0722_exopolyphosphatase	47.3919	0	0.693077	1.44284	0.876521	Non-Essential	Non-Essential	-
Chr I	VC_0723_ORF	VC_0723	VC0723_polyphosphate_kinase	46.8661	0	0.741648	1.34835	0.950377	Non-Essential	Non-Essential	-
Chr I	VC_0724_ORF	VC_0724	VC0724_phosphate_ABC_transporter,_permease_protein	50.1366	0	0.00592148	168.877	1.9078	Non-Essential	Non-Essential	-
Chr I	VC_0725_ORF	VC_0725	VC0725_phosphate_ABC_transporter,_permease_protein	49.3625	0	0.125802	7.94899	1.26978	Non-Essential	Non-Essential	-
Chr I	VC_0726_ORF	VC_0726	VC0726_phosphate_ABC_transporter,_ATP-binding_protein	48.4185	0	0.0624919	16.0021	1.72452	Non-Essential	Non-Essential	-
Chr I	VC_0727_ORF	VC_0727	VC0727_transcriptional_regulator_PhoU	47.82	0	0.859638	1.16328	0.839879	Non-Essential	Non-Essential	-
Chr I	VC_0728_ORF	VC_0728	VC0728_hypothetical_protein	50.0643	0	0.90007	1.11102	0.861949	Non-Essential	Non-Essential	-
Chr I	VC_0729_ORF	VC_0729	VC0729_hypothetical_protein	49.0196	0	0.966667	1.03448	1.2143	Non-Essential	Non-Essential	-
Chr I	VC_0730_ORF	VC_0730	VC0730_copper_homeostasis_protein	50.8497	0	0.636612	1.57081	1.20725	Non-Essential	Non-Essential	-
Chr I	VC_0731_ORF	VC_0731	VC0731_anti-oxidant_AhpCTSA_family_protein	46.1538	0	0.125805	7.94882	1.79469	Non-Essential	Non-Essential	-
Chr I	VC_0732_ORF	VC_0732	VC0732_LysR_family_transcriptional_regulator	47.5717	0	0.606549	1.64867	0.774597	Non-Essential	Non-Essential	-
Chr I	VC_0733_ORF	VC_0733	VC0733_hypothetical_protein	30	0	0.881715	1.13415	1.7146	Non-Essential	Non-Essential	-
Chr I	VC_0734_ORF	VC_0734	VC0734_malate_synthase	49.6709	0	0.433795	2.30524	1.00374	Non-Essential	Non-Essential	-
Chr I	VC_0735_ORF	VC_0735	VC0735_hypothetical_protein	46.0784	0	0.32132	3.11216	1.56199	Non-Essential	Non-Essential	-
Chr I	VC_0736_ORF	VC_0736	VC0736_isocitrate_lyase	51.5221	0	0.214563	4.66064	1.07148	Non-Essential	Non-Essential	-
Chr I	VC_0737_ORF	VC_0737	VC0737_acetoin_utilization_protein_AcuB,_putative	51.7647	0	0.882216	1.13351	0.510997	Non-Essential	Non-Essential	-
Chr I	VC_0738_ORF	VC_0738	VC0738_hypothetical_protein	48.5714	0	0.645873	1.54829	0.485429	Non-Essential	Non-Essential	-
Chr I	VC_0739_ORF	VC_0739	VC0739_S-adenosylmethionine:tRNA_ribosyltransferase-isomerase	50.0472	0	0.660464	1.51409	1.12754	Non-Essential	Non-Essential	-
Chr I	VC_0740_ORF	VC_0740	VC0740_hypothetical_protein	47.7273	0	0.637832	1.56781	1.18677	Non-Essential	Non-Essential	-
Chr I	VC_0741_ORF	VC_0741	VC0741_queuine_tRNA-ribosyltransferase	47.5439	0	0.328163	3.04727	0.838504	Non-Essential	Non-Essential	-
Chr I	VC_0742_ORF	VC_0742	VC0742_preprotein_translocase_subunit_YajC	45.6457	0	0.23245	4.302	0.384636	Non-Essential	Non-Essential	-
Chr I	VC_0743_ORF	VC_0743	VC0743_preprotein_translocase_subunit_SecD	49.9461	0	0.718353	1.39207	0.79803	Non-Essential	Non-Essential	-
Chr I	VC_0744_ORF	VC_0744	VC0744_preprotein_translocase_subunit_SecF	49.2616	0	0.923342	1.08302	0.882395	Non-Essential	Non-Essential	-
Chr I	VC_0745_ORF	VC_0745	VC0745_inositol_monophosphate_family_protein	47.8662	0.69	0.000848486	1178.57	3.15341	Non-Essential	Non-Essential	-
Chr I	VC_0746_ORF	VC_0746	VC0746_RNA_methyltransferase	50.8843	0	0.899654	1.11154	0.830114	Non-Essential	Non-Essential	-
Chr I	VC_0747_ORF	VC_0747	VC0747_hypothetical_protein	48.8536	0	0.0308081	32.459	3.40584	Non-Essential	Non-Essential	-
Chr I	VC_0748_ORF	VC_0748	VC0748_cysteine_desulfurase	49.3004	0	0.967223	1.03389	2.9388	Essential	Essential	-
Chr I	VC_0749_ORF	VC_0749	VC0749_scaffold_protein	47.1354	0	0.902597	1.10791	0.10942	Essential	Essential	-
Chr I	VC_0750_ORF	VC_0750	VC0750_hesB_family_protein	43.2099	0	0.363302	2.75253	0.25	Essential	Essential	-
Chr I	VC_0751_ORF	VC_0751	VC0751_co-chaperone_HscB	48.2558	0	0.946248	1.05681	8.79989	Essential	Essential	-
Chr I	VC_0752_ORF	VC_0752	VC0752_chaperone_protein_HscA	52.5662	0	0.321947	3.1061	4.49571	Essential	Essential	-
Chr I	VC_0753_ORF	VC_0753	VC0753_ferredoxin	48.8095	0	0.259804	3.84905	4.569	Essential	Domain-Essential	-
Chr I	VC_0754_ORF	VC_0754	VC0754_hypothetical_protein	43.0769	0	1	1	0.444025	Non-Essential	Non-Essential	-
Chr I	VC_0755_ORF	VC_0755	VC0755_aminopeptidase_B	50.412	0	0.862283	1.15971	1.10631	Non-Essential	Non-Essential	-
Chr I	VC_0756_ORF	VC_0756	VC0756_nucleoside_diphosphate_kinase	48.2518	0	0.0299868	33.348	2.89126	Non-Essential	Non-Essential	-
Chr I	VC_0757_ORF	VC_0757	VC0757_hypothetical_protein	47.861	0	0.0884148	11.3103	1.54473	Non-Essential	Non-Essential	-
Chr I	VC_0758_ORF	VC_0758	VC0758_hypothetical_protein	48.9002	0	0.362411	2.75929	1.90154	Non-Essential	Domain-Essential	-
Chr I	VC_0759_ORF	VC_0759	VC0759_4-hydroxy-3-methylbut-2-en-1-yl_diphosphate_synthase	50.0442	0	0.596446	1.6766	0.19536	Essential	Essential	-
Chr I	VC_0760_ORF	VC_0760	VC0760_histidyl-tRNA_synthetase	49.6454	0	0.682337	1.46555	2.35739	Essential	Essential	-
Chr I	VC_0761_ORF	VC_0761	VC0761_hypothetical_protein	49.1057	0.57	0.00102752	973.217	7.63184	Non-Essential	Non-Essential	-
Chr I	VC_0762_ORF	VC_0762	VC0762_outer_membrane_protein_assembly_complex_subunit_YfgL	51.5934	1	3.04944e-08	3.2793e+07	14.1834	Non-Essential	Non-Essential	-
Chr I	VC_0763_ORF	VC_0763	VC0763_GTP-binding_protein_EngA	49.2256	0	0.985411	1.0148	1.91532	Essential	Essential	-
Chr I	VC_0764_ORF	VC_0764	VC0764_hypothetical_protein	46.2963	0	0.617386	1.61973	1.06615	Non-Essential	Non-Essential	-
Chr I	VC_0765_ORF	VC_0765	VC0765_hypothetical_protein	44.4444	0	0.611497	1.63533	0.967675	Non-Essential	Non-Essential	-
Chr I	VC_0766_ORF	VC_0766	VC0766_exodeoxyribonuclease_VII_large_subunit	49.5899	0	0.784318	1.27499	0.758809	Non-Essential	Non-Essential	-
Chr I	VC_0767_ORF	VC_0767	VC0767_inosine_5_-monophosphate_dehydrogenase	49.7959	0	0.583412	1.71405	1.05848	Non-Essential	Non-Essential	-
Chr I	VC_0768_ORF	VC_0768	VC0768_GMP_synthase	48.7773	0	0.137156	7.29096	1.11387	Non-Essential	Non-Essential	-
Chr I	VC_0769_ORF	VC_0769	VC0769_chitinase,_putative	49.7971	0	0.505484	1.9783	1.23719	Non-Essential	Non-Essential	-
Chr I	VC_0770_ORF	VC_0770	VC0770_hypothetical_protein	49.1583	0	0.814643	1.22753	1.04991	Non-Essential	Non-Essential	-
Chr I	VC_0771_ORF	VC_0771	VC0771_vibriobactin-specific_isochorismatase	48.4127	0	0.687534	1.45447	1.05422	Non-Essential	Non-Essential	-
Chr I	VC_0772_ORF	VC_0772	VC0772_vibriobactin-specific_2,3-dihydroxybenzoate-AMP_ligase	50.674	0	0.64953	1.53958	0.820255	Non-Essential	Non-Essential	-
Chr I	VC_0773_ORF	VC_0773	VC0773_vibriobactin-specific_isochorismate_synthase	51.8518	0	0.78677	1.27102	0.596135	Non-Essential	Non-Essential	-
Chr I	VC_0774_ORF	VC_0774	VC0774_2,3-dihydroxybenzoate-2,3-dehydrogenase	50.4436	0	0.803872	1.24398	0.80747	Non-Essential	Non-Essential	-
Chr I	VC_0775_ORF	VC_0775	VC0775_vibriobactin_synthesis_protein,_putative	50.7973	0	0.456472	2.19071	1.0819	Non-Essential	Non-Essential	-
Chr I	VC_0776_ORF	VC_0776	VC0776_iron-enterobactin_transporter_periplasmic_binding_protein	49.591	0	0.222569	4.49298	1.54926	Non-Essential	Non-Essential	-
Chr I	VC_0777_ORF	VC_0777	VC0777_ferric_vibriobactin_ABC_transporter,_permease_protein	52.8015	0	0.615648	1.6243	0.948844	Non-Essential	Non-Essential	-
Chr I	VC_0778_ORF	VC_0778	VC0778_ferric_vibriobactin_ABC_transporter,_permease_protein	52.2748	0	0.28819	3.46993	1.50136	Non-Essential	Non-Essential	-
Chr I	VC_0779_ORF	VC_0779	VC0779_ferric_vibriobactin_ABC_transporter,_ATP-binding_protein	50.9524	0	0.257933	3.87697	0.731171	Non-Essential	Non-Essential	-
Chr I	VC_0780_ORF	VC_0780	VC0780_vibriobactin_synthase_component_D	49.7456	0	0.479576	2.08518	1.08227	Non-Essential	Non-Essential	-
Chr I	VC_0781_ORF	VC_0781	VC0781_LysR_family_transcriptional_regulator	47.0334	0	0.37962	2.63421	1.16966	Non-Essential	Non-Essential	-
Chr I	VC_0782_ORF	VC_0782	VC0782_hypothetical_protein	47.7478	0	0.706	1.41643	0.645814	Non-Essential	Non-Essential	-
Chr I	VC_0783_ORF	VC_0783	VC0783_hypothetical_protein	48.5628	0	0.710355	1.40775	0.879823	Non-Essential	Non-Essential	-
Chr I	VC_0784_ORF	VC_0784	VC0784_sodium/alanine_symporter	50.4191	0	0.670448	1.49154	1.06413	Non-Essential	Non-Essential	-
Chr I	VC_0785_ORF	VC_0785	VC0785_hypothetical_protein	55.5556	0	0.333333	3	0.0172414	Non-Essential	Non-Essential	-
Chr I	VC_0786_ORF	VC_0786	VC0786_D-amino_acid_dehydrogenase_small_subunit	51.1848	0	0.400554	2.49654	1.02635	Non-Essential	Non-Essential	-
Chr I	VC_0787_ORF	VC_0787	VC0787_LysR_family_transcriptional_regulator	51.0182	0	0.266123	3.75766	0.928926	Non-Essential	Non-Essential	-
Chr I	VC_0788_ORF	VC_0788	VC0788_DOPA-dioxygenase-related_protein	50.6061	0	0.346151	2.88891	1.61834	Non-Essential	Non-Essential	-
Chr I	VC_0789_ORF	VC_0789	VC0789_hypothetical_protein	43.956	0	0.238949	4.185	0.567553	Non-Essential	Non-Essential	-
Chr I	VC_0790_ORF	VC_0790	VC0790_transcriptional_regulator_CitB	47.9532	0	0.610206	1.63879	1.02648	Non-Essential	Non-Essential	-
Chr I	VC_0791_ORF	VC_0791	VC0791_sensor_kinase_citA	49.7644	0	0.892532	1.12041	0.916447	Non-Essential	Non-Essential	-
Chr I	VC_0792_ORF	VC_0792	VC0792_oxaloacetate_decarboxylase,_beta_subunit	52.5346	0	0.0924189	10.8203	1.27561	Non-Essential	Non-Essential	-
Chr I	VC_0793_ORF	VC_0793	VC0793_frameshift	52.3941	0	0.512672	1.95057	1.09166	Non-Essential	Non-Essential	-
Chr I	VC_0794_ORF	VC_0794	VC0794_hypothetical_protein	47.9853	0	0.464589	2.15244	0.434099	Non-Essential	Non-Essential	-
Chr I	VC_0795_ORF	VC_0795	VC0795_citrate/sodium_symporter	49.2947	0	0.250899	3.98567	1.3058	Non-Essential	Non-Essential	+	19.1833
Chr I	VC_0796_ORF	VC_0796	VC0796_citrate_(pro-3S)-lyase_ligase	45.2848	1	8.15531e-05	12261.9	1.64854	Domain-Essential	Non-Essential	+	19.1833
Chr I	VC_0797_ORF	VC_0797	VC0797_citrate_lyase_subunit_gamma	53.8721	0	0.891905	1.1212	0.864568	Non-Essential	Non-Essential	+	19.1833
Chr I	VC_0798_ORF	VC_0798	VC0798_citrate_lyase,_beta_subunit	54.7699	0	0.35296	2.83318	1.3862	Non-Essential	Non-Essential	-
Chr I	VC_0799_ORF	VC_0799	VC0799_citrate_lyase,_alpha_subunit	52.5857	0	0.727762	1.37407	1.14264	Non-Essential	Non-Essential	-
Chr I	VC_0800_ORF	VC_0800	VC0800_citX_protein	53.8175	0	0.778497	1.28453	1.20866	Non-Essential	Non-Essential	-
Chr I	VC_0801_ORF	VC_0801	VC0801_citG_protein	51.9108	0	0.431432	2.31786	1.5068	Non-Essential	Non-Essential	-
Chr I	VC_0802_ORF	VC_0802	VC0802_hypothetical_protein	49.1228	0	0.717491	1.39375	0.64472	Non-Essential	Non-Essential	-
Chr I	VC_0803_ORF	VC_0803	VC0803_RNA_methyltransferase	52.3256	0	0.189873	5.26669	1.17036	Non-Essential	Non-Essential	-
Chr I	VC_0804_ORF	VC_0804	VC0804_ferredoxin	51.2346	0	0.619816	1.61338	1.45358	Non-Essential	Non-Essential	-
Chr I	VC_0805_ORF	VC_0805	VC0805_hypothetical_protein	51.0417	0	0.706286	1.41586	0.631852	Non-Essential	Non-Essential	-
Chr I	VC_0806_ORF	VC_0806	VC0806_hypothetical_protein	52.3809	0	0.52448	1.90665	0.682765	Non-Essential	Non-Essential	-
Chr I	VC_0807_ORF	VC_0807	VC0807_hypothetical_protein	47.6608	0	0.428035	2.33626	1.21095	Non-Essential	Non-Essential	-
Chr I	VC_0808_ORF	VC_0808	VC0808_hypothetical_protein	43.1373	0	0.697127	1.43446	1.08767	Non-Essential	Non-Essential	-
Chr I	VC_0809_ORF	VC_0809	VC0809_hypothetical_protein	48.6441	0	0.881168	1.13486	1.04629	Non-Essential	Non-Essential	+	19.8205
Chr I	VC_0810_ORF	VC_0810	VC0810_hypothetical_protein	34.4961	1	0.000154431	6475.37	2.93642	Domain-Essential	Non-Essential	+	19.8205
Chr I	VC_0811_ORF	VC_0811	VC0811_hypothetical_protein	32.9078	1	2.2395e-05	44652.9	7.20858	Essential	Non-Essential	+	19.8205
Chr I	VC_0812_ORF	VC_0812	VC0812_helicase-related_protein	43.6395	0	0.340521	2.93667	0.931439	Non-Essential	Non-Essential	+	19.8205
Chr I	VC_0813_ORF	VC_0813	VC0813_tellurite_resistance_protein-related_protein	44.2142	0	0.887197	1.12714	0.948133	Non-Essential	Non-Essential	-
Chr I	VC_0814_ORF	VC_0814	VC0814_transcriptional_regulator,_putative	44.5833	0	0.452891	2.20803	0.452573	Essential	Domain-Essential	-
Chr I	VC_0815_ORF	VC_0815	VC0815_hypothetical_protein	42.3049	0	0.498911	2.00437	1.06071	Non-Essential	Non-Essential	+	23.7423
Chr I	VC_0816_ORF	VC_0816	VC0816_hypothetical_protein	38.7978	0	0.212166	4.71328	1.04773	Non-Essential	Non-Essential	+	23.7423
Chr I	VC_0817_ORF	VC_0817	VC0817_transposase,_putative	45.0203	0	0.701666	1.42518	0.93323	Non-Essential	Non-Essential	+	23.7423
Chr I	VC_0818_ORF	VC_0818	VC0818_frameshift	44.0529	0	0.840243	1.19013	0.757638	Non-Essential	Non-Essential	+	23.7423
Chr I	VC_0819_ORF	VC_0819	VC0819_aldehyde_dehydrogenase	35.7319	1	1.61803e-10	6.18034e+09	2.44471	Domain-Essential	Non-Essential	+	23.7423
Chr I	VC_0820_ORF	VC_0820	VC0820_ToxR-activated_gene_A_protein	31.9855	1	7.73167e-34	1.29338e+33	5.67038	Domain-Essential	Non-Essential	+	23.7423
Chr I	VC_0821_ORF	VC_0821	VC0821_hypothetical_protein	28.5088	1	1.85507e-10	5.39064e+09	10.1637	Essential	Non-Essential	+	23.7423
Chr I	VC_0822_ORF	VC_0822	VC0822_inner_membrane_protein,_putative	32.8841	1	2.63051e-29	3.80154e+28	5.67391	Essential	Non-Essential	+	23.7423
Chr I	VC_0823_ORF	VC_0823	VC0823_hypothetical_protein	35.7828	1	6.44855e-05	15507.4	2.60208	Domain-Essential	Domain-Essential	+	23.7423
Chr I	VC_0824_ORF	VC_0824	VC0824_thiol_peroxidase	39.1919	0	0.181646	5.50522	0.969886	Domain-Essential	Non-Essential	+	23.7423
Chr I	VC_0825_ORF	VC_0825	VC0825_toxin_co-regulated_pilus_biosynthesis_protein_I	38.1106	0	0.0360267	27.7572	0.602703	Non-Essential	Non-Essential	+	23.7423
Chr I	VC_0826_ORF	VC_0826	VC0826_toxin_co-regulated_pilus_biosynthesis_protein_P	36.6366	0	0.0107429	93.0851	3.50695	Non-Essential	Non-Essential	+	23.7423
Chr I	VC_0827_ORF	VC_0827	VC0827_toxin_co-regulated_pilus_biosynthesis_protein_H	41.6058	0	0.674165	1.48332	1.14839	Non-Essential	Non-Essential	+	23.7423
Chr I	VC_0828_ORF	VC_0828	VC0828_toxin_co-regulated_pilin	43.2593	0	0.288807	3.46252	0.647181	Domain-Essential	Non-Essential	+	23.7423
Chr I	VC_0829_ORF	VC_0829	VC0829_toxin_co-regulated_pilus_biosynthesis_protein_B	40.6033	0.03	0.0029284	341.484	2.34755	Domain-Essential	Non-Essential	+	23.7423
Chr I	VC_0830_ORF	VC_0830	VC0830_toxin_co-regulated_pilus_biosynthesis_protein_Q	35.7616	0	0.443998	2.25226	1.51482	Domain-Essential	Non-Essential	+	23.7423
Chr I	VC_0831_ORF	VC_0831	VC0831_toxin_co-regulated_pilus_biosynthesis_outer_membrane_protein_C	35.7143	1	4.87069e-10	2.0531e+09	3.52723	Domain-Essential	Non-Essential	+	23.7423
Chr I	VC_0832_ORF	VC_0832	VC0832_toxin_co-regulated_pilus_biosynthesis_protein_R	28.0702	1	8.78247e-06	113863	87.6075	Essential	Non-Essential	+	23.7423
Chr I	VC_0833_ORF	VC_0833	VC0833_toxin_co-regulated_pilus_biosynthesis_protein_D	30.3465	1	7.69288e-06	129990	9.46489	Essential	Non-Essential	+	23.7423
Chr I	VC_0834_ORF	VC_0834	VC0834_toxin_co-regulated_pilus_biosynthesis_protein_S	31.1547	0.8	0.000791649	1263.19	5.16333	Essential	Non-Essential	+	23.7423
Chr I	VC_0835_ORF	VC_0835	VC0835_toxin_co-regulated_pilus_biosynthesis_protein_T	36.1773	1	9.3597e-15	1.06841e+14	5.84598	Domain-Essential	Non-Essential	+	23.7423
Chr I	VC_0836_ORF	VC_0836	VC0836_toxin_co-regulated_pilus_biosynthesis_protein_E	35.5816	1	1.27565e-06	783912	2.62899	Domain-Essential	Non-Essential	+	23.7423
Chr I	VC_0837_ORF	VC_0837	VC0837_toxin_co-regulated_pilus_biosynthesis_protein_F	34.9066	1	2.86448e-05	34910.4	2.39285	Domain-Essential	Non-Essential	+	23.7423
Chr I	VC_0838_ORF	VC_0838	VC0838_TCP_pilus_virulence_regulatory_protein	28.2792	1	5.76943e-18	1.73327e+17	61.0471	Essential	Non-Essential	+	23.7423
Chr I	VC_0839_ORF	VC_0839	VC0839_leader_peptidase_TcpJ	31.4961	1	1.0574e-11	9.45713e+10	11.9267	Domain-Essential	Non-Essential	+	23.7423
Chr I	VC_0840_ORF	VC_0840	VC0840_accessory_colonization_factor_AcfB	34.2903	1	1.05426e-14	9.48535e+13	4.24528	Domain-Essential	Non-Essential	+	23.7423
Chr I	VC_0841_ORF	VC_0841	VC0841_accessory_colonization_factor_AcfC	36.3165	0.7	0.000849347	1177.38	2.07797	Domain-Essential	Non-Essential	+	23.7423
Chr I	VC_0842_ORF	VC_0842	VC0842_hypothetical_protein	30.1688	0.19	0.00286125	349.498	6.11485	Essential	Non-Essential	+	23.7423
Chr I	VC_0843_ORF	VC_0843	VC0843_tagE_protein	34.7635	0	0.830144	1.20461	0.647646	Domain-Essential	Non-Essential	+	23.7423
Chr I	VC_0844_ORF	VC_0844	VC0844_accessory_colonization_factor_AcfA	31.3272	0.12	0.00407468	245.418	2.07473	Essential	Non-Essential	+	23.7423
Chr I	VC_0845_ORF	VC_0845	VC0845_hypothetical_protein	38.5054	1	1.16637e-08	8.57363e+07	1.45998	Domain-Essential	Non-Essential	+	23.7423
Chr I	VC_0846_ORF	VC_0846		40.0868	0	0.771046	1.29694	0.855329	Non-Essential	Non-Essential	+	23.7423
Chr I	VC_0847_ORF	VC_0847	VC0847_phage_family_integrase	46.3357	0	0.252668	3.95777	0.748066	Non-Essential	Non-Essential	+	23.7423
Chr I	VC_0848_ORF	VC_0848	VC0848_SsrA-binding_protein	48.3539	0	0.0078618	127.197	0.229933	Non-Essential	Essential	-
Chr I	VC_0849_ORF	VC_0849	VC0849_hypothetical_protein	47.6191	0	0.591582	1.69038	4.88403	Essential	Non-Essential	-
Chr I	VC_0850_ORF	VC_0850	VC0850_hypothetical_protein	48.0769	0	0.907287	1.10219	0.947615	Domain-Essential	Domain-Essential	-
Chr I	VC_0851_ORF	VC_0851	VC0851_small_protein_A	45.0122	0	0.200854	4.97875	1.72085	Non-Essential	Non-Essential	-
Chr I	VC_0852_ORF	VC_0852	VC0852_recombination_and_repair_protein	48.1682	0	0.380232	2.62997	1.17754	Non-Essential	Non-Essential	-
Chr I	VC_0853_ORF	VC_0853	VC0853_inorganic_polyphosphate/ATP-NAD_kinase	46.8927	0	0.90623	1.10347	0.925287	Essential	Essential	-
Chr I	VC_0854_ORF	VC_0854	VC0854_heat_shock_protein_GrpE	49.4196	0	0.967463	1.03363	0.470455	Essential	Essential	-
Chr I	VC_0855_ORF	VC_0855	VC0855_molecular_chaperone_DnaK	48.3753	0	0.656403	1.52345	0.693833	Essential	Essential	-
Chr I	VC_0856_ORF	VC_0856	VC0856_dnaJ_protein	51.6579	0	0.00293128	341.148	0.0208333	Domain-Essential	Essential	-
Chr I	VC_0857_ORF	VC_0857	VC0857_fimbrial_assembly_protein_PilE,_putative	43.9189	0	0.811835	1.23178	0.874414	Non-Essential	Non-Essential	+	17.6974
Chr I	VC_0858_ORF	VC_0858	VC0858_type_IV_pilin,_putative	42.7027	0	0.790768	1.26459	0.937046	Non-Essential	Non-Essential	+	17.6974
Chr I	VC_0859_ORF	VC_0859	VC0859_hypothetical_protein	40.4643	0	0.204599	4.8876	1.17474	Non-Essential	Non-Essential	+	17.6974
Chr I	VC_0860_ORF	VC_0860	VC0860_hypothetical_protein	38.6473	0	0.0360159	27.7655	1.45333	Non-Essential	Non-Essential	+	17.6974
Chr I	VC_0861_ORF	VC_0861	VC0861_type_IV_pilin,_putative	45.1691	0	0.12129	8.24469	0.620571	Non-Essential	Non-Essential	+	17.6974
Chr I	VC_0862_ORF	VC_0862	VC0862_hypothetical_protein	38.7534	0	0.542305	1.84398	0.622513	Non-Essential	Non-Essential	+	17.6974
Chr I	VC_0863_ORF	VC_0863	VC0863_hypothetical_protein	48.5256	0	0.411494	2.43017	1.18319	Non-Essential	Non-Essential	+	17.6974
Chr I	VC_0864_ORF	VC_0864	VC0864_yfhC_protein	48.7972	0	0.483957	2.0663	1.71769	Non-Essential	Non-Essential	-
Chr I	VC_0865_ORF	VC_0865	VC0865_hypothetical_protein	44.697	0	0.222527	4.49383	0.38549	Non-Essential	Non-Essential	-
Chr I	VC_0866_ORF	VC_0866	VC0866_Slt_family_transglycosylase	48.3993	0	0.144514	6.91974	1.46517	Non-Essential	Non-Essential	-
Chr I	VC_0867_ORF	VC_0867	VC0867_hypothetical_protein	41.4634	0	0.667	1.49925	1.34522	Non-Essential	Non-Essential	-
Chr I	VC_0868_ORF	VC_0868	VC0868_hypothetical_protein	38.0282	0	0.835662	1.19666	0.581584	Non-Essential	Non-Essential	-
Chr I	VC_0869_ORF	VC_0869	VC0869_phosphoribosylformylglycinamidine_synthase	52.6194	0	0.935312	1.06916	0.967651	Non-Essential	Non-Essential	-
Chr I	VC_0870_ORF	VC_0870	VC0870_IS1004_transposase	38.8128	0	0.0108236	92.3905	0.459489	Non-Essential	Non-Essential	-
Chr I	VC_0871_ORF	VC_0871	VC0871_hypothetical_protein	43.2292	0	0.329575	3.03421	1.4726	Non-Essential	Non-Essential	-
Chr I	VC_0872_ORF	VC_0872	VC0872_hypothetical_protein	48.0392	0	0.429	2.331	0.740773	Non-Essential	Non-Essential	-
Chr I	VC_0873_ORF	VC_0873	VC0873_hypothetical_protein	47.2868	0	0.047413	21.0913	0.614384	Non-Essential	Non-Essential	-
Chr I	VC_0874_ORF	VC_0874	VC0874_hypothetical_protein	44.2708	0	0.269052	3.71675	1.28029	Non-Essential	Non-Essential	-
Chr I	VC_0875_ORF	VC_0875	VC0875_prolyl-tRNA_synthetase	50.9907	0	0.993256	1.00679	0.0934017	Essential	Essential	-
Chr I	VC_0876_ORF	VC_0876	VC0876_hypothetical_protein	48.7069	0	0.935572	1.06887	1.02519	Non-Essential	Non-Essential	-
Chr I	VC_0877_ORF	VC_0877	VC0877_hypothetical_protein	28.2828	0	0.423032	2.36389	1.44897	Non-Essential	Domain-Essential	-
Chr I	VC_0878_ORF	VC_0878	VC0878_50S_ribosomal_protein_L31_type_B	45.3488	0	0.927374	1.07831	1.09736	Non-Essential	Non-Essential	-
Chr I	VC_0879_ORF	VC_0879	VC0879_50S_ribosomal_protein_L36	46.0318	0	0.733889	1.3626	1.7366	Non-Essential	Non-Essential	-
Chr I	VC_0880_ORF	VC_0880	VC0880_hypothetical_protein	49.7196	0	0.124629	8.02384	1.09132	Non-Essential	Non-Essential	-
Chr I	VC_0881_ORF	VC_0881	VC0881_hypothetical_protein	54.2222	0	0.238785	4.18787	0.517597	Non-Essential	Non-Essential	-
Chr I	VC_0882_ORF	VC_0882	VC0882_hypothetical_protein	49.6667	0	0.704628	1.41919	0.752523	Non-Essential	Non-Essential	-
Chr I	VC_0883_ORF	VC_0883	VC0883_hypothetical_protein	34.2105	0	0.906552	1.10308	1.06027	Non-Essential	Non-Essential	-
Chr I	VC_0884_ORF	VC_0884	VC0884_acetyltransferase-related_protein	48.0769	0	0.61943	1.61439	0.703579	Non-Essential	Non-Essential	-
Chr I	VC_0885_ORF	VC_0885	VC0885_hypothetical_protein	48.8449	0	0.886291	1.1283	0.928509	Non-Essential	Non-Essential	-
Chr I	VC_0886_ORF	VC_0886	VC0886_hypothetical_protein	50.9634	0	0.548144	1.82434	1.16373	Non-Essential	Non-Essential	-
Chr I	VC_0887_ORF	VC_0887	VC0887_hypothetical_protein	52.8846	0	0.742279	1.3472	2.87131	Non-Essential	Non-Essential	-
Chr I	VC_0888_ORF	VC_0888	VC0888_tRNA_pseudouridine_synthase_C	50.4762	0	0.794585	1.25852	0.869575	Non-Essential	Non-Essential	-
Chr I	VC_0889_ORF	VC_0889	VC0889_1-deoxy-D-xylulose-5-phosphate_synthase	51.8341	0	0.979802	1.02061	3.61207	Essential	Essential	-
Chr I	VC_0890_ORF	VC_0890	VC0890_geranyltranstransferase	51.4124	0	0.642534	1.55634	1.49987	Essential	Essential	-
Chr I	VC_0891_ORF	VC_0891	VC0891_exodeoxyribonuclease_VII_small_subunit	51.8518	0	0.247728	4.03668	2.19923	Non-Essential	Non-Essential	-
Chr I	VC_0892_ORF	VC_0892	VC0892_flagellar_motor_protein_PomA	49.4118	0	0.442813	2.25829	1.29313	Non-Essential	Non-Essential	-
Chr I	VC_0893_ORF	VC_0893	VC0893_flagellar_motor_protein_MotB	50.2612	0	0.329896	3.03126	0.757845	Non-Essential	Non-Essential	-
Chr I	VC_0894_ORF	VC_0894	VC0894_thiamine_biosynthesis_protein_ThiI	48.1266	0	0.0299197	33.4228	1.42535	Non-Essential	Non-Essential	-
Chr I	VC_0895_ORF	VC_0895	VC0895_hypothetical_protein	38.983	0	0.697394	1.43391	1.00843	Non-Essential	Non-Essential	-
Chr I	VC_0896_ORF	VC_0896	VC0896_DNA-binding_transcriptional_activator_GcvA	47.0141	0	0.805447	1.24155	0.540627	Non-Essential	Non-Essential	-
Chr I	VC_0897_ORF	VC_0897	VC0897_hypothetical_protein	51.4212	0	0.640601	1.56103	1.11026	Non-Essential	Non-Essential	-
Chr I	VC_0898_ORF	VC_0898	VC0898_exonuclease_IX	48.4742	0	0.621774	1.6083	0.707815	Non-Essential	Non-Essential	-
Chr I	VC_0899_ORF	VC_0899	VC0899_hypothetical_protein	49.4905	0	0.931679	1.07333	0.952029	Non-Essential	Non-Essential	-
Chr I	VC_0900_ORF	VC_0900	VC0900_GGDEF_family_protein	47.4921	0	0.883308	1.13211	1.3135	Non-Essential	Non-Essential	+	15.1045
Chr I	VC_0901_ORF	VC_0901	VC0901_hypothetical_protein	42.9266	0	0.672015	1.48806	0.870446	Non-Essential	Non-Essential	+	15.1045
Chr I	VC_0902_ORF	VC_0902	VC0902_7-cyano-7-deazaguanine_reductase	49.0741	0	0.142826	7.00155	0.501104	Non-Essential	Non-Essential	-
Chr I	VC_0903_ORF	VC_0903	VC0903_SecY_interacting_protein_Syd	50.2513	0	0.0216402	46.2104	2.14445	Non-Essential	Non-Essential	-
Chr I	VC_0904_ORF	VC_0904	VC0904_hypothetical_protein	50.7079	0	0.66671	1.4999	1.05679	Non-Essential	Non-Essential	-
Chr I	VC_0905_ORF	VC_0905	VC0905_DL-methionine_transporter_substrate-binding_subunit	47.1014	0	0.159642	6.264	1.29794	Non-Essential	Non-Essential	-
Chr I	VC_0906_ORF	VC_0906	VC0906_ABC_transporter,_permease_protein	53.3923	0	0.33005	3.02985	1.12607	Non-Essential	Non-Essential	-
Chr I	VC_0907_ORF	VC_0907	VC0907_DL-methionine_transporter_ATP-binding_subunit	48.8889	0	0.68645	1.45677	1.20514	Non-Essential	Non-Essential	-
Chr I	VC_0908_ORF	VC_0908	VC0908_D,D-heptose_1,7-bisphosphate_phosphatase	49.0196	0	0.486147	2.05699	0.96494	Non-Essential	Non-Essential	-
Chr I	VC_0909_ORF	VC_0909	VC0909_trehalose_repressor	49.2114	0	0.920574	1.08628	0.802282	Non-Essential	Non-Essential	-
Chr I	VC_0910_ORF	VC_0910	VC0910_trehalose(maltose)-specific_PTS_system_components_IIBC	49.9652	0	0.316661	3.15795	1.3245	Non-Essential	Non-Essential	-
Chr I	VC_0911_ORF	VC_0911	VC0911_trehalose-6-phosphate_hydrolase	47.0693	1	3.30625e-09	3.02457e+08	0.0760264	Non-Essential	Essential	-
Chr I	VC_0912_ORF	VC_0912	VC0912_hypothetical_protein	40.625	0	0.188	5.31915	4.80928	Non-Essential	Non-Essential	-
Chr I	VC_0913_ORF	VC_0913	VC0913_hypothetical_protein	49.2918	0	0.765593	1.30618	1.24882	Non-Essential	Non-Essential	-
Chr I	VC_0914_ORF	VC_0914	VC0914_multidrug_resistance_protein,_putative	49.6946	0	0.570751	1.75208	1.01961	Non-Essential	Non-Essential	+	17.2705
Chr I	VC_0915_ORF	VC_0915	VC0915_hypothetical_protein	36.036	0	0.817745	1.22288	0.922251	Non-Essential	Non-Essential	+	17.2705
Chr I	VC_0916_ORF	VC_0916	VC0916_phosphotyrosine_protein_phosphatase	41.3174	0	0.100567	9.94362	1.08503	Non-Essential	Non-Essential	+	17.2705
Chr I	VC_0917_ORF	VC_0917	VC0917_UDP-N-acetylglucosamine_2-epimerase	48.4361	0	0.747995	1.33691	0.932336	Non-Essential	Non-Essential	+	17.2705
Chr I	VC_0918_ORF	VC_0918	VC0918_UDP-N-acetyl-D-mannosamine_dehydrogenase	47.8261	0	0.773832	1.29227	1.08813	Non-Essential	Non-Essential	-
Chr I	VC_0919_ORF	VC_0919	VC0919_serine_acetyltransferase-related_protein	48.2883	0	0.194672	5.13684	0.634548	Non-Essential	Non-Essential	-
Chr I	VC_0920_ORF	VC_0920	VC0920_exopolysaccharide_biosynthesis_protein_EpsF,_putative	42.9939	0	0.07329	13.6444	1.27801	Non-Essential	Non-Essential	-
Chr I	VC_0921_ORF	VC_0921	VC0921_polysaccharide_export_protein,_putative	43.617	1	6.90265e-06	144872	2.54101	Non-Essential	Non-Essential	-
Chr I	VC_0922_ORF	VC_0922	VC0922_hypothetical_protein	42.4242	0	0.432576	2.31173	0.979061	Non-Essential	Non-Essential	-
Chr I	VC_0923_ORF	VC_0923	VC0923_serine_acetyltransferase-related_protein	44.9074	0	0.751732	1.33026	0.878591	Non-Essential	Non-Essential	-
Chr I	VC_0924_ORF	VC_0924	VC0924_capK_protein,_putative	46.0104	0	0.242113	4.13031	1.26799	Non-Essential	Non-Essential	-
Chr I	VC_0925_ORF	VC_0925	VC0925_polysaccharide_biosynthesis_protein,_putative	46.8124	0	0.355271	2.81475	1.41153	Non-Essential	Non-Essential	-
Chr I	VC_0926_ORF	VC_0926	VC0926_hypothetical_protein	47.5703	0	0.465343	2.14895	1.13521	Non-Essential	Non-Essential	+	19.1375
Chr I	VC_0927_ORF	VC_0927	VC0927_UDP-N-acetyl-D-mannosamine_transferase	46.4807	0	0.60514	1.65251	1.51112	Non-Essential	Non-Essential	+	19.1375
Chr I	VC_0928_ORF	VC_0928	VC0928_hypothetical_protein	40.1961	0	0.217314	4.60164	1.10888	Non-Essential	Non-Essential	+	19.1375
Chr I	VC_0929_ORF	VC_0929	VC0929_hypothetical_protein	35.0448	1	5.06218e-06	197543	2.39081	Domain-Essential	Non-Essential	+	19.1375
Chr I	VC_0930_ORF	VC_0930	VC0930_hemolysin-related_protein	47.112	0	0.681988	1.4663	0.823298	Non-Essential	Non-Essential	+	19.1375
Chr I	VC_0931_ORF	VC_0931	VC0931_hypothetical_protein	45.0266	0	0.827509	1.20845	0.952608	Non-Essential	Non-Essential	+	18.0743
Chr I	VC_0932_ORF	VC_0932	VC0932_hypothetical_protein	54.1667	0	0.717708	1.39332	0.952963	Non-Essential	Non-Essential	+	18.0743
Chr I	VC_0933_ORF	VC_0933	VC0933_hypothetical_protein	45.9259	0	0.637528	1.56856	0.783846	Non-Essential	Non-Essential	+	18.0743
Chr I	VC_0934_ORF	VC_0934	VC0934_capsular_polysaccharide_biosynthesis_glycosyltransferase,_putative	45.0644	0	0.586635	1.70464	0.86507	Non-Essential	Non-Essential	+	18.0743
Chr I	VC_0935_ORF	VC_0935	VC0935_hypothetical_protein	47.5355	0	0.910345	1.09848	0.9166	Non-Essential	Non-Essential	-
Chr I	VC_0936_ORF	VC_0936	VC0936_polysaccharide_export-related_protein	46.0227	0	0.217818	4.59099	1.21826	Non-Essential	Non-Essential	-
Chr I	VC_0937_ORF	VC_0937	VC0937_exopolysaccharide_biosynthesis_protein,_putative	47.4706	0	0.7367	1.3574	1.07501	Non-Essential	Non-Essential	-
Chr I	VC_0938_ORF	VC_0938	VC0938_hypothetical_protein	50.7062	0	0.169057	5.91518	0.87791	Non-Essential	Non-Essential	-
Chr I	VC_0939_ORF	VC_0939	VC0939_hypothetical_protein	47.1264	0	0.343503	2.91119	0.897296	Non-Essential	Non-Essential	-
Chr I	VC_0940_ORF	VC_0940	VC0940_hypothetical_protein	46.0637	0	0.627322	1.59408	0.763185	Non-Essential	Non-Essential	-
Chr I	VC_0941_ORF	VC_0941	VC0941_serine_hydroxymethyltransferase	49.0061	1	2.78141e-05	35952.9	4.04842	Non-Essential	Non-Essential	-
Chr I	VC_0942_ORF	VC_0942	VC0942_hypothetical_protein	44.0678	0	0.324843	3.07841	0.340947	Non-Essential	Non-Essential	-
Chr I	VC_0943_ORF	VC_0943	VC0943_lipoyl_synthase	48.9648	0.31	0.00233037	429.116	2.08927	Domain-Essential	Non-Essential	-
Chr I	VC_0944_ORF	VC_0944	VC0944_lipoyltransferase	46.2121	0	0.035571	28.1128	4.92848	Domain-Essential	Non-Essential	-
Chr I	VC_0945_ORF	VC_0945	VC0945_hypothetical_protein	46.9534	0	1	1	#DIV/0!	Essential	Essential	-
Chr I	VC_0946_ORF	VC_0946	VC0946_hypothetical_protein	44.6429	0	0.827909	1.20786	0.938129	Non-Essential	Non-Essential	-
Chr I	VC_0947_ORF	VC_0947	VC0947_D-alanyl-D-alanine_carboxypeptidase	47.1939	0.41	0.00186898	535.051	4.24941	Essential	Non-Essential	-
Chr I	VC_0948_ORF	VC_0948	VC0948_rare_lipoprotein_A,_putative	46.0859	0	0.886259	1.12834	0.924223	Non-Essential	Non-Essential	-
Chr I	VC_0949_ORF	VC_0949	VC0949_rod_shape-determining_protein_RodA	48.8413	0	1	1	1.7163	Essential	Essential	-
Chr I	VC_0950_ORF	VC_0950	VC0950_penicillin-binding_protein_2	48.8785	0	0.474416	2.10786	3.64232	Essential	Essential	-
Chr I	VC_0951_ORF	VC_0951	VC0951_rRNA_large_subunit_methyltransferase	51.38	0	0.738397	1.35429	0.660126	Non-Essential	Non-Essential	-
Chr I	VC_0952_ORF	VC_0952	VC0952_hypothetical_protein	45.5975	0	0.51467	1.94299	0.755176	Non-Essential	Non-Essential	-
Chr I	VC_0953_ORF	VC_0953	VC0953_DNA_polymerase_III_subunit_delta	49.4655	0	1	1	0.519399	Essential	Essential	-
Chr I	VC_0954_ORF	VC_0954	VC0954_rare_lipoprotein_B	47.8193	0	0.569045	1.75733	0.363537	Essential	Essential	-
Chr I	VC_0955_ORF	VC_0955	VC0955_hypothetical_protein	43.8095	0	0.560649	1.78365	1.03834	Non-Essential	Non-Essential	-
Chr I	VC_0956_ORF	VC_0956	VC0956_leucyl-tRNA_synthetase	49.162	0	0.78621	1.27192	2.3603	Essential	Essential	-
Chr I	VC_0957_ORF	VC_0957	VC0957_hypothetical_protein	46.2845	0	0.536636	1.86346	0.6784	Non-Essential	Non-Essential	-
Chr I	VC_0958_ORF	VC_0958	VC0958_apolipoprotein_N-acyltransferase	51.1858	0	0.752036	1.32972	1.04366	Non-Essential	Non-Essential	-
Chr I	VC_0959_ORF	VC_0959	VC0959_hemolysin,_putative	49.7717	0.02	0.00347349	287.895	0.267965	Non-Essential	Non-Essential	-
Chr I	VC_0960_ORF	VC_0960	VC0960_putative_metalloprotease	47.0968	0	0.0576765	17.3381	0.0312427	Non-Essential	Essential	-
Chr I	VC_0961_ORF	VC_0961	VC0961_phoH_family_protein	48.7319	0	0.620303	1.61212	1.16304	Domain-Essential	Domain-Essential	-
Chr I	VC_0962_ORF	VC_0962	VC0962_hypothetical_protein	50.0351	0	0.587156	1.70313	1.06166	Non-Essential	Non-Essential	-
Chr I	VC_0963_ORF	VC_0963	VC0963_2-octaprenyl-3-methyl-6-methoxy-1,4-benzoquinol_hydroxylase	50.4188	0	0.00794979	125.79	2.53925	Essential	Domain-Essential	-
Chr I	VC_0964_ORF	VC_0964	VC0964_glucose-specific_PTS_system_component	45.4902	0	0.0842601	11.868	2.01181	Non-Essential	Non-Essential	-
Chr I	VC_0965_ORF	VC_0965	VC0965_phosphoenolpyruvate-protein_phosphotransferase	46.1673	1	3.05834e-05	32697.5	2.8303	Non-Essential	Non-Essential	-
Chr I	VC_0966_ORF	VC_0966	VC0966_phosphocarrier_protein_HPr	46.5116	0	0.22006	4.54421	1.65755	Non-Essential	Non-Essential	-
Chr I	VC_0967_ORF	VC_0967	VC0967_hypothetical_protein	36.6667	0	0.771021	1.29698	3.51025	Non-Essential	Non-Essential	-
Chr I	VC_0968_ORF	VC_0968	VC0968_cysteine_synthase_A	46.13	0	0.740922	1.34967	0.809616	Non-Essential	Non-Essential	-
Chr I	VC_0969_ORF	VC_0969	VC0969_putative_sulfate_transport_protein_CysZ	47.2776	0	0.621332	1.60945	0.627032	Domain-Essential	Domain-Essential	-
Chr I	VC_0970_ORF	VC_0970	VC0970_cell_division_protein_ZipA	48.1735	0.94	0.000717754	1393.24	0.0637899	Non-Essential	Essential	-
Chr I	VC_0971_ORF	VC_0971	VC0971_NAD-dependent_DNA_ligase_LigA	48.209	0	0.834134	1.19885	1.81183	Essential	Essential	-
Chr I	VC_0972_ORF	VC_0972	VC0972_porin,_putative	45.1429	0	0.190604	5.24647	0.575686	Non-Essential	Non-Essential	-
Chr I	VC_0973_ORF	VC_0973	VC0973_hypothetical_protein	39.5833	0	0.241876	4.13435	0.646185	Non-Essential	Non-Essential	-
Chr I	VC_0974_ORF	VC_0974	VC0974_MerR_family_transcriptional_regulator	49.0476	0	0.39153	2.55408	0.6638	Non-Essential	Non-Essential	-
Chr I	VC_0975_ORF	VC_0975	VC0975_hypothetical_protein	48.2456	0	0.187061	5.34585	1.13073	Non-Essential	Non-Essential	-
Chr I	VC_0976_ORF	VC_0976	VC0976_hypothetical_protein	45.494	0	0.874514	1.14349	0.848963	Non-Essential	Non-Essential	-
Chr I	VC_0977_ORF	VC_0977	VC0977_hypothetical_protein	45.6026	0	0.855124	1.16942	1.03661	Non-Essential	Non-Essential	-
Chr I	VC_0978_ORF	VC_0978	VC0978_hypothetical_protein	36.7521	0	0.813559	1.22917	0.405903	Non-Essential	Non-Essential	-
Chr I	VC_0979_ORF	VC_0979	VC0979_short_chain_dehydrogenase	48.0676	0	0.7219	1.38523	0.685788	Non-Essential	Non-Essential	-
Chr I	VC_0980_ORF	VC_0980	VC0980_frameshift	48.3685	0	0.818099	1.22235	0.776518	Non-Essential	Non-Essential	-
Chr I	VC_0981_ORF	VC_0981	VC0981_phosphodiesterase	48.2456	0	0.79449	1.25867	0.708603	Non-Essential	Non-Essential	-
Chr I	VC_0982_ORF	VC_0982	VC0982_selenoprotein_W-related_protein	49.6599	0	0.753757	1.32669	0.466293	Non-Essential	Non-Essential	-
Chr I	VC_0983_ORF	VC_0983	VC0983_regulatory_protein_ToxS	42.7203	0	0.4429	2.25785	0.79607	Non-Essential	Non-Essential	-
Chr I	VC_0984_ORF	VC_0984	VC0984_cholera_toxin_transcriptional_activator	45.4237	0	0.379405	2.63571	1.19868	Non-Essential	Non-Essential	-
Chr I	VC_0985_ORF	VC_0985	VC0985_heat_shock_protein_90	45.7547	1	0.000119316	8381.14	2.49962	Non-Essential	Non-Essential	-
Chr I	VC_0986_ORF	VC_0986	VC0986_adenylate_kinase	46.9767	0	0.690133	1.449	0.176918	Essential	Essential	-
Chr I	VC_0987_ORF	VC_0987	VC0987_ferrochelatase	47.1795	0	0.333589	2.9977	2.00139	Essential	Essential	-
Chr I	VC_0988_ORF	VC_0988	VC0988_putative_tripeptide_transporter_permease	46.4078	0	0.730131	1.36962	0.748932	Non-Essential	Non-Essential	-
Chr I	VC_0989_ORF	VC_0989	VC0989_hypothetical_protein	38.6667	0	0.738439	1.35421	1.67855	Non-Essential	Domain-Essential	-
Chr I	VC_0990_ORF	VC_0990	VC0990_transcriptional_activator_RfaH	45.1807	0	0.511681	1.95434	0.730116	Non-Essential	Non-Essential	-
Chr I	VC_0991_ORF	VC_0991	VC0991_asparagine_synthetase_B	46.4865	0	0.12619	7.92458	0.670713	Non-Essential	Non-Essential	-
Chr I	VC_0992_ORF	VC_0992	VC0992_glutathione-regulated_potassium-efflux_system_protein_KefB,_putative	47.511	0	0.707412	1.4136	1.04276	Non-Essential	Non-Essential	-
Chr I	VC_0993_ORF	VC_0993	VC0993_N-acetylglucosamine_repressor	46.9136	0	0.36415	2.74612	0.577554	Non-Essential	Non-Essential	-
Chr I	VC_0994_ORF	VC_0994	VC0994_N-acetylglucosamine-6-phosphate_deacetylase	45.8223	0	0.611673	1.63486	0.879713	Non-Essential	Non-Essential	-
Chr I	VC_0995_ORF	VC_0995	VC0995_PTS_system,_N-acetylglucosamine-specific_IIABC_component	48.9822	0	0.121006	8.26405	1.43337	Non-Essential	Non-Essential	-
Chr I	VC_0996_ORF	VC_0996	VC0996_hypothetical_protein	40.1961	0	0.0427922	23.3687	12.3132	Essential	Non-Essential	-
Chr I	VC_0997_ORF	VC_0997	VC0997_glutaminyl-tRNA_synthetase	46.559	0	0.987658	1.0125	1.8378	Essential	Essential	-
Chr I	VC_0998_ORF	VC_0998	VC0998_hypothetical_protein	49.4862	0	0.262707	3.80652	0.835824	Non-Essential	Non-Essential	-
Chr I	VC_0999_ORF	VC_0999	VC0999_tRNA_pseudouridine_synthase_A	50.8176	0	0.0387751	25.7898	1.45	Non-Essential	Non-Essential	-
Chr I	VC_1000_ORF	VC_1000	VC1000_acetyl-CoA_carboxylase_subunit_beta	49.8382	0	0.560294	1.78478	2.45955	Essential	Essential	-
Chr I	VC_1001_ORF	VC_1001	VC1001_folylpolyglutamate_synthase/dihydrofolate_synthase	50.9479	0	0.325875	3.06866	0.111111	Essential	Essential	-
Chr I	VC_1002_ORF	VC_1002	VC1002_dedD_protein	47.0687	0	0.442993	2.25737	0.200455	Domain-Essential	Domain-Essential	-
Chr I	VC_1003_ORF	VC_1003	VC1003_bacteriocin_production_protein	46.748	0	0.163849	6.10317	0.595889	Non-Essential	Non-Essential	-
Chr I	VC_1004_ORF	VC_1004	VC1004_amidophosphoribosyltransferase	48.6469	0	0.31088	3.21667	0.711097	Non-Essential	Non-Essential	-
Chr I	VC_1005_ORF	VC_1005	VC1005_hypothetical_protein	51.1312	0	0.538277	1.85778	0.802706	Non-Essential	Non-Essential	-
Chr I	VC_1006_ORF	VC_1006	VC1006_ribonuclease_T	46.5847	0	0.058393	17.1253	0.683577	Non-Essential	Non-Essential	-
Chr I	VC_1007_ORF	VC_1007	VC1007_hypothetical_protein	43.0556	0	0.762016	1.31231	0.325396	Non-Essential	Non-Essential	-
Chr I	VC_1008_ORF	VC_1008	VC1008_sodium-type_flagellar_protein_MotY	48.1356	0	0.650671	1.53688	0.6975	Non-Essential	Non-Essential	-
Chr I	VC_1009_ORF	VC_1009	VC1009_hypothetical_protein	48.0726	0	0.764501	1.30804	0.902925	Non-Essential	Non-Essential	-
Chr I	VC_1010_ORF	VC_1010	VC1010_lactoylglutathione_lyase	46.8469	0	0.541825	1.84562	0.705108	Non-Essential	Non-Essential	-
Chr I	VC_1011_ORF	VC_1011	VC1011_endonuclease_III	47.352	0	0.501395	1.99444	0.999009	Non-Essential	Non-Essential	-
Chr I	VC_1012_ORF	VC_1012	VC1012_electron_transport_complex_RsxE_subunit	51.3708	0	0.692784	1.44345	1.0824	Essential	Essential	-
Chr I	VC_1013_ORF	VC_1013	VC1013_electron_transport_complex_protein_RnfG	48.7302	0	0.965142	1.03612	1.36291	Essential	Essential	-
Chr I	VC_1014_ORF	VC_1014	VC1014_electron_transport_complex_protein_RnfD	53.3906	0	0.767606	1.30275	0.509015	Essential	Essential	-
Chr I	VC_1015_ORF	VC_1015	VC1015_electron_transport_complex_protein_RnfC	52.9032	0	0.437421	2.28613	1.10246	Domain-Essential	Domain-Essential	-
Chr I	VC_1016_ORF	VC_1016	VC1016_electron_transport_complex_protein_RnfB	52.2109	0	0.835417	1.19701	0.305854	Essential	Essential	-
Chr I	VC_1017_ORF	VC_1017	VC1017_Na(+)-translocating_NADH-quinone_reductase_subunit_E	47.352	0	0.56708	1.76342	2.91815	Essential	Essential	-
Chr I	VC_1018_ORF	VC_1018	VC1018_excinuclease_ABC_subunit_B	48.0788	0	0.885506	1.1293	0.911247	Non-Essential	Non-Essential	-
Chr I	VC_1020_ORF	VC_1020	VC1020_hypothetical_protein	41.2935	0	0.458499	2.18103	0.417396	Non-Essential	Non-Essential	-
Chr I	VC_1021_ORF	VC_1021	VC1021_LuxO_repressor_protein	49.8538	1	3.4091e-05	29333.3	3.00764	Non-Essential	Non-Essential	-
Chr I	VC_1022_ORF	VC_1022	VC1022_phosphorelay_protein	46.4912	0	0.780177	1.28176	0.88187	Non-Essential	Non-Essential	-
Chr I	VC_1023_ORF	VC_1023	VC1023_hypothetical_protein	51.1784	0	0.682599	1.46499	0.619539	Non-Essential	Non-Essential	-
Chr I	VC_1024_ORF	VC_1024	VC1024_molybdenum_cofactor_biosynthesis_protein_A	47.7612	0	0.6611	1.51263	0.523905	Non-Essential	Non-Essential	-
Chr I	VC_1025_ORF	VC_1025	VC1025_molybdenum_cofactor_biosynthesis_protein_B	49.7076	0	0.836956	1.19481	0.880579	Non-Essential	Non-Essential	-
Chr I	VC_1026_ORF	VC_1026	VC1026_molybdenum_cofactor_biosynthesis_protein_C	51.5528	0	0.902668	1.10783	1.37862	Non-Essential	Non-Essential	-
Chr I	VC_1027_ORF	VC_1027	VC1027_molybdopterin_synthase_small_subunit	50.4065	0	0.585509	1.70792	0.334591	Non-Essential	Non-Essential	-
Chr I	VC_1028_ORF	VC_1028	VC1028_molybdenum_cofactor_biosynthesis_protein_E	52.3179	0	0.915431	1.09238	0.656718	Non-Essential	Non-Essential	-
Chr I	VC_1029_ORF	VC_1029	VC1029_GGDEF_family_protein	47.5897	0	0.408816	2.44609	1.04178	Non-Essential	Non-Essential	-
Chr I	VC_1030_ORF	VC_1030	VC1030_hypothetical_protein	40.8602	0	0.421	2.3753	0.139637	Non-Essential	Non-Essential	-
Chr I	VC_1031_ORF	VC_1031	VC1031_inosine_monophosphate_dehydrogenase-related_protein	48.2993	0	0.782475	1.278	0.754249	Non-Essential	Non-Essential	-
Chr I	VC_1032_ORF	VC_1032	VC1032_hypothetical_protein	43.4343	0	0.2	5	0.222041	Non-Essential	Non-Essential	-
Chr I	VC_1033_ORF	VC_1033	VC1033_zinc/cadmium/mercury/lead-transporting_ATPase	53.6194	0	0.911041	1.09765	0.927006	Non-Essential	Non-Essential	-
Chr I	VC_1034_ORF	VC_1034	VC1034_uridine_phosphorylase	52.5097	0	0.597703	1.67307	0.95499	Non-Essential	Non-Essential	-
Chr I	VC_1035_ORF	VC_1035	VC1035_hypothetical_protein	46.4206	0	0.729193	1.37138	0.743419	Non-Essential	Non-Essential	-
Chr I	VC_1036_ORF	VC_1036	VC1036_methionyl-tRNA_synthetase	48.8616	0	0.386433	2.58777	1.11609	Essential	Essential	-
Chr I	VC_1037_ORF	VC_1037	VC1037_mrp_protein	51.7842	0	0.314959	3.17502	1.18877	Non-Essential	Non-Essential	-
Chr I	VC_1038_ORF	VC_1038	VC1038_uridine_kinase	48.9394	0	0.0168232	59.4419	2.24497	Non-Essential	Non-Essential	-
Chr I	VC_1039_ORF	VC_1039	VC1039_asmA_protein	47.6326	0	0.220097	4.54345	0.702329	Non-Essential	Non-Essential	-
Chr I	VC_1040_ORF	VC_1040	VC1040_cob(I)yrinic_acid_a,c-diamide_adenosyltransferase	49.3399	0	0.607843	1.64516	0.923246	Non-Essential	Non-Essential	-
Chr I	VC_1041_ORF	VC_1041	VC1041_phosphotyrosine_protein_phosphatase	49.1453	0	0.794142	1.25922	0.631878	Non-Essential	Non-Essential	-
Chr I	VC_1042_ORF	VC_1042	VC1042_long-chain_fatty_acid_transport_protein	47.806	0	0.608638	1.64301	0.938074	Non-Essential	Non-Essential	-
Chr I	VC_1043_ORF	VC_1043	VC1043_long-chain_fatty_acid_transport_protein	45.6876	0	0.159734	6.26039	0.465343	Non-Essential	Non-Essential	-
Chr I	VC_1044_ORF	VC_1044	VC1044_hypothetical_protein	47.3753	0	0.479785	2.08427	0.934213	Non-Essential	Non-Essential	-
Chr I	VC_1045_ORF	VC_1045	VC1045_RNA_polymerase_sigma_factor	44.4444	0	0.253518	3.9445	0.738851	Non-Essential	Non-Essential	-
Chr I	VC_1046_ORF	VC_1046	VC1046_3-ketoacyl-CoA_thiolase	49.2096	0	0.428927	2.3314	1.14328	Non-Essential	Non-Essential	-
Chr I	VC_1047_ORF	VC_1047	VC1047_multifunctional_fatty_acid_oxidation_complex_subunit_alpha	49.8391	0	0.125713	7.95463	1.15961	Non-Essential	Non-Essential	-
Chr I	VC_1048_ORF	VC_1048	VC1048_hypothetical_protein	50.8197	0	0.573935	1.74236	1.29214	Non-Essential	Non-Essential	-
Chr I	VC_1049_ORF	VC_1049	VC1049_LysR_family_transcriptional_regulator	47	0	0.0364022	27.4708	1.85747	Non-Essential	Non-Essential	-
Chr I	VC_1050_ORF	VC_1050	VC1050_response_regulator	45.7995	0	0.900767	1.11016	0.899583	Non-Essential	Non-Essential	-
Chr I	VC_1051_ORF	VC_1051	VC1051_hypothetical_protein	43.9394	0	0.186656	5.35745	2.16633	Non-Essential	Non-Essential	-
Chr I	VC_1052_ORF	VC_1052	VC1052_hypothetical_protein	45.614	0	0.322272	3.10297	1.25119	Non-Essential	Non-Essential	-
Chr I	VC_1053_ORF	VC_1053	VC1053_adenine_phosphoribosyltransferase	48.9011	0	0.931701	1.07331	0.924747	Non-Essential	Non-Essential	-
Chr I	VC_1054_ORF	VC_1054	VC1054_DNA_polymerase_III_subunits_gamma_and_tau	51.5632	0	0.999359	1.00064	0.927609	Essential	Essential	-
Chr I	VC_1055_ORF	VC_1055	VC1055_hypothetical_protein	48.7603	0	0.451948	2.21264	0.536245	Non-Essential	Non-Essential	-
Chr I	VC_1056_ORF	VC_1056	VC1056_recombination_protein_RecR	52.5705	0	0.34563	2.89327	0.755401	Non-Essential	Non-Essential	-
Chr I	VC_1057_ORF	VC_1057	VC1057_proteinase_inhibitor,_putative	50.7936	0	0.856016	1.1682	0.799519	Non-Essential	Non-Essential	-
Chr I	VC_1058_ORF	VC_1058	VC1058_hypothetical_protein	47.032	0	0.445853	2.24289	1.9097	Non-Essential	Non-Essential	-
Chr I	VC_1059_ORF	VC_1059	VC1059_short_chain_dehydrogenase	48.3871	0	0.330671	3.02415	1.33232	Non-Essential	Non-Essential	-
Chr I	VC_1060_ORF	VC_1060	VC1060_putative_periplasmic_protease	49.0196	0	0.264474	3.7811	0.541623	Non-Essential	Non-Essential	-
Chr I	VC_1061_ORF	VC_1061	VC1061_cysteine_synthase/cystathionine_beta-synthase_family_protein	50	0	0.898222	1.11331	1.06663	Non-Essential	Non-Essential	-
Chr I	VC_1062_ORF	VC_1062	VC1062_AsnC_family_transcriptional_regulator	44.5065	0	0.678698	1.47341	0.669078	Non-Essential	Non-Essential	-
Chr I	VC_1063_ORF	VC_1063	VC1063_acyl-CoA_thioesterase_II	48.6643	0	0.463339	2.15825	0.770928	Non-Essential	Non-Essential	-
Chr I	VC_1064_ORF	VC_1064	VC1064_lipoprotein-related_protein	45.8333	0	0.178662	5.59715	0.694658	Non-Essential	Non-Essential	-
Chr I	VC_1065_ORF	VC_1065	VC1065_methylated-DNA--protein-cysteine_methyltransferase-related_protein	48.8449	0	0.849168	1.17762	1.37402	Non-Essential	Non-Essential	-
Chr I	VC_1066_ORF	VC_1066	VC1066_hypothetical_protein	48.9247	0	0.544179	1.83763	0.786783	Non-Essential	Non-Essential	-
Chr I	VC_1067_ORF	VC_1067	VC1067_hypothetical_protein	45.245	0	0.756294	1.32224	0.937366	Non-Essential	Non-Essential	-
Chr I	VC_1068_ORF	VC_1068	VC1068_ArsR_family_transcriptional_regulator	51.7544	0	0.358666	2.78811	1.91833	Non-Essential	Non-Essential	-
Chr I	VC_1069_ORF	VC_1069	VC1069_glyceraldehyde-3-phosphate_dehydrogenase	48.004	0	0.471441	2.12116	0.762165	Non-Essential	Non-Essential	-
Chr I	VC_1070_ORF	VC_1070	VC1070_phosphatase,_putative	54.2169	0	0.419864	2.38172	0.718844	Non-Essential	Non-Essential	-
Chr I	VC_1071_ORF	VC_1071	VC1071_transporter,_putative	50.7282	0	0.932583	1.07229	0.949806	Non-Essential	Non-Essential	+	17.1527
Chr I	VC_1072_ORF	VC_1072	VC1072_hypothetical_protein	31.9444	0	0.0243241	41.1114	4.47474	Essential	Non-Essential	+	17.1527
Chr I	VC_1073_ORF	VC_1073	VC1073_chitinase,_putative	50.8111	0	0.304951	3.27922	1.10168	Non-Essential	Non-Essential	+	17.1527
Chr I	VC_1074_ORF	VC_1074	VC1074_hypothetical_protein	50.1805	0	0.541612	1.84634	1.50302	Non-Essential	Non-Essential	-
Chr I	VC_1075_ORF	VC_1075	VC1075_hypothetical_protein	50.6446	0	0.513283	1.94824	1.04179	Non-Essential	Non-Essential	-
Chr I	VC_1076_ORF	VC_1076	VC1076_AraC/XylS_family_transcriptional_regulator	47.2619	0	0.671951	1.4882	1.02161	Non-Essential	Non-Essential	-
Chr I	VC_1077_ORF	VC_1077	VC1077_hypothetical_protein	45.3988	0	0.146533	6.82439	1.67816	Non-Essential	Non-Essential	-
Chr I	VC_1078_ORF	VC_1078	VC1078_hypothetical_protein	41.844	0	0.714857	1.39888	0.553713	Non-Essential	Non-Essential	-
Chr I	VC_1079_ORF	VC_1079	VC1079_hypothetical_protein	54.1414	0.98	0.000441188	2266.61	3.90966	Domain-Essential	Non-Essential	-
Chr I	VC_1080_ORF	VC_1080	VC1080_hypothetical_protein	47.541	0	0.326241	3.06522	1.53494	Non-Essential	Non-Essential	-
Chr I	VC_1081_ORF	VC_1081	VC1081_response_regulator	46.3692	0	0.782122	1.27857	0.768771	Non-Essential	Non-Essential	-
Chr I	VC_1082_ORF	VC_1082	VC1082_response_regulator	47.541	0	0.915109	1.09277	0.881306	Non-Essential	Non-Essential	-
Chr I	VC_1083_ORF	VC_1083	VC1083_hypothetical_protein	44.2735	0	0.439015	2.27783	0.690827	Non-Essential	Non-Essential	-
Chr I	VC_1084_ORF	VC_1084	VC1084_sensory_box_sensor_histidine_kinase	45	0	0.582931	1.71547	0.944115	Non-Essential	Non-Essential	-
Chr I	VC_1085_ORF	VC_1085	VC1085_sensor_histidine_kinase	46.59	0	0.777422	1.2863	0.810235	Non-Essential	Non-Essential	-
Chr I	VC_1086_ORF	VC_1086	VC1086_response_regulator	44.7548	0	0.703921	1.42061	0.810869	Non-Essential	Non-Essential	-
Chr I	VC_1087_ORF	VC_1087	VC1087_response_regulator	46.0566	0	0.783395	1.2765	0.828007	Non-Essential	Non-Essential	-
Chr I	VC_1088_ORF	VC_1088	VC1088_sensor_histidine_kinase	45.4206	0	0.66453	1.50482	0.925978	Non-Essential	Non-Essential	-
Chr I	VC_1089_ORF	VC_1089	VC1089_periplasmic_binding_protein-related_protein	46.8635	0	0.816027	1.22545	0.885841	Non-Essential	Non-Essential	-
Chr I	VC_1090_ORF	VC_1090	VC1090_hypothetical_protein	34.7222	0	0.409556	2.44167	0.614837	Non-Essential	Non-Essential	-
Chr I	VC_1091_ORF	VC_1091	VC1091_oligopeptide_ABC_transporter,_periplasmic_oligopeptide-binding_protein	46.201	0	0.485238	2.06085	1.13348	Non-Essential	Non-Essential	-
Chr I	VC_1092_ORF	VC_1092	VC1092_oligopeptide_transporter_permease	46.4712	0	0.745559	1.34128	1.01763	Non-Essential	Non-Essential	-
Chr I	VC_1093_ORF	VC_1093	VC1093_oligopeptide_ABC_transporter,_permease_protein	49.7231	0	0.832762	1.20082	0.936597	Non-Essential	Non-Essential	-
Chr I	VC_1094_ORF	VC_1094	VC1094_oligopeptide_transporter_ATP-binding_component	49.9487	0	0.203547	4.91288	1.30581	Non-Essential	Non-Essential	-
Chr I	VC_1095_ORF	VC_1095	VC1095_oligopeptide_ABC_transporter,_ATP-binding_protein	48.269	0	0.811225	1.2327	0.643769	Non-Essential	Non-Essential	-
Chr I	VC_1096_ORF	VC_1096	VC1096_hypothetical_protein	47.2574	0	0.741721	1.34822	1.34256	Non-Essential	Non-Essential	-
Chr I	VC_1097_ORF	VC_1097	VC1097_phosphate_acetyltransferase	51.7949	0	0.00398221	251.117	2.10188	Non-Essential	Non-Essential	-
Chr I	VC_1098_ORF	VC_1098	VC1098_acetate_kinase	50.543	0	0.0238318	41.9608	1.92933	Non-Essential	Non-Essential	-
Chr I	VC_1099_ORF	VC_1099	VC1099_hypothetical_protein	49.8911	0	0.356411	2.80575	0.596573	Non-Essential	Non-Essential	-
Chr I	VC_1100_ORF	VC_1100	VC1100_hypothetical_protein	44.5256	0	0.245069	4.08049	1.65093	Non-Essential	Non-Essential	-
Chr I	VC_1101_ORF	VC_1101	VC1101_hypothetical_protein	48.5507	0	0.559361	1.78776	0.846124	Non-Essential	Non-Essential	-
Chr I	VC_1102_ORF	VC_1102	VC1102_ABC_transporter,_permease_protein,_putative	50.3049	0	0.790304	1.26534	0.942791	Non-Essential	Non-Essential	-
Chr I	VC_1103_ORF	VC_1103	VC1103_ABC_transporter,_ATP-binding_protein	50.4402	0	0.732006	1.36611	1.27905	Non-Essential	Non-Essential	-
Chr I	VC_1104_ORF	VC_1104	VC1104_GGDEF_family_protein	44.7619	0	0.898583	1.11286	0.79256	Non-Essential	Non-Essential	-
Chr I	VC_1105_ORF	VC_1105	VC1105_hypothetical_protein	50.9259	0	0.209383	4.77594	1.01814	Non-Essential	Non-Essential	-
Chr I	VC_1106_ORF	VC_1106	VC1106_preprotein_translocase_SecA_subunit-related_protein	50.6349	0	0.788653	1.26799	0.891906	Non-Essential	Non-Essential	-
Chr I	VC_1107_ORF	VC_1107	VC1107_outer-membrane_lipoprotein_carrier_protein	47.0687	0	0.376836	2.65368	0.327117	Essential	Essential	-
Chr I	VC_1108_ORF	VC_1108	VC1108_recombination_factor_protein_RarA	52.4444	0	0.0978599	10.2187	1.32337	Non-Essential	Non-Essential	-
Chr I	VC_1109_ORF	VC_1109	VC1109_hypothetical_protein	44.7917	0	0.0642424	15.566	63.4254	Essential	Non-Essential	-
Chr I	VC_1110_ORF	VC_1110	VC1110_seryl-tRNA_synthetase	49.4648	0	0.159625	6.26469	0.0833333	Essential	Essential	-
Chr I	VC_1111_ORF	VC_1111	VC1111_adenosylmethionine--8-amino-7-oxononanoate_transaminase	50.9712	0	0.544416	1.83683	0.914698	Non-Essential	Non-Essential	-
Chr I	VC_1112_ORF	VC_1112	VC1112_biotin_synthase	51.0921	0	0.508375	1.96705	0.517338	Non-Essential	Non-Essential	-
Chr I	VC_1113_ORF	VC_1113	VC1113_8-amino-7-oxononanoate_synthase	52.4675	0	0.435921	2.29399	0.534377	Non-Essential	Non-Essential	-
Chr I	VC_1114_ORF	VC_1114	VC1114_biotin_synthesis_protein_BioC	50.5857	0	0.450964	2.21747	0.642113	Non-Essential	Non-Essential	-
Chr I	VC_1115_ORF	VC_1115	VC1115_dithiobiotin_synthetase	47.9777	0	0.524112	1.90799	0.657565	Non-Essential	Non-Essential	-
Chr I	VC_1116_ORF	VC_1116	VC1116_hypothetical_protein	43.3333	0	0.599949	1.66681	0.438649	Non-Essential	Non-Essential	-
Chr I	VC_1117_ORF	VC_1117	VC1117_heat_shock_protein_HtpX	49.4213	0	0.0286037	34.9605	0.430294	Non-Essential	Non-Essential	-
Chr I	VC_1118_ORF	VC_1118	VC1118_transcriptional_regulator,_putative	45.4545	0	0.910794	1.09794	0.917567	Non-Essential	Non-Essential	-
Chr I	VC_1119_ORF	VC_1119	VC1119_short_chain_dehydrogenase	51.1019	0	0.646262	1.54736	0.854687	Non-Essential	Non-Essential	-
Chr I	VC_1120_ORF	VC_1120	VC1120_hypothetical_protein	48.7119	0	0.863346	1.15828	0.920513	Non-Essential	Non-Essential	-
Chr I	VC_1121_ORF	VC_1121	VC1121_hypothetical_protein	48.2716	0	0.702513	1.42346	1.06936	Non-Essential	Non-Essential	-
Chr I	VC_1122_ORF	VC_1122	VC1122_cyclopropane-fatty-acyl-phospholipid_synthase	47.2671	0	0.792888	1.26121	1.04492	Non-Essential	Non-Essential	-
Chr I	VC_1123_ORF	VC_1123	VC1123_hypothetical_protein	48.8889	0	0.706009	1.41641	0.96906	Non-Essential	Non-Essential	-
Chr I	VC_1124_ORF	VC_1124	VC1124_hypothetical_protein	50.97	0	0.664352	1.50523	1.10746	Non-Essential	Non-Essential	-
Chr I	VC_1125_ORF	VC_1125	VC1125_hypothetical_protein	45.4545	0	0.402297	2.48572	0.378087	Non-Essential	Non-Essential	-
Chr I	VC_1126_ORF	VC_1126	VC1126_adenylosuccinate_lyase	49.5259	0	0.835325	1.19714	0.726139	Essential	Essential	-
Chr I	VC_1127_ORF	VC_1127	VC1127_hypothetical_protein	50	0	0.280327	3.56726	1.89258	Essential	Non-Essential	-
Chr I	VC_1128_ORF	VC_1128	VC1128_tRNA-specific_2-thiouridylase_MnmA	47.6318	0	0.558346	1.791	1.39779	Essential	Essential	-
Chr I	VC_1129_ORF	VC_1129	VC1129_inosine-guanosine_kinase	42.9119	0	0.653872	1.52935	0.985459	Non-Essential	Non-Essential	-
Chr I	VC_1130_ORF	VC_1130	VC1130_DNA-binding_protein_H-NS	43.2367	0	0.163278	6.12453	0.111421	Essential	Essential	-
Chr I	VC_1131_ORF	VC_1131	VC1131_hypothetical_protein	48.0025	0	0.487162	2.0527	0.951165	Non-Essential	Non-Essential	-
Chr I	VC_1131.1_ORF	VC_1131.1		35.5556	0	1	1	0.0956109	Non-Essential	Non-Essential	-
Chr I	VC_1132_ORF	VC_1132	VC1132_ATP_phosphoribosyltransferase	49.1803	0	0.809833	1.23482	0.929045	Non-Essential	Non-Essential	-
Chr I	VC_1133_ORF	VC_1133	VC1133_histidinol_dehydrogenase	51.6975	0	0.207797	4.81239	1.24233	Non-Essential	Non-Essential	-
Chr I	VC_1134_ORF	VC_1134	VC1134_histidinol-phosphate_aminotransferase	49.3756	0	0.312638	3.19859	1.13329	Non-Essential	Non-Essential	-
Chr I	VC_1135_ORF	VC_1135	VC1135_imidazole_glycerol-phosphate_dehydratase/histidinol_phosphatase	49.8138	0	0.942906	1.06055	0.586775	Non-Essential	Non-Essential	-
Chr I	VC_1136_ORF	VC_1136	VC1136_imidazole_glycerol_phosphate_synthase_subunit_HisH	50.6536	0	0.643467	1.55408	1.28952	Non-Essential	Non-Essential	-
Chr I	VC_1137_ORF	VC_1137	VC1137_1-(5-phosphoribosyl)-5-%5B(5-phosphoribosylamino)methylideneamino%5D_imidazole-4-carboxamide_isomerase	50.1355	0	0.18139	5.51299	1.01416	Non-Essential	Non-Essential	-
Chr I	VC_1138_ORF	VC_1138	VC1138_imidazole_glycerol_phosphate_synthase_subunit_HisF	51.0336	0	0.0357577	27.966	2.89694	Non-Essential	Non-Essential	-
Chr I	VC_1139_ORF	VC_1139	VC1139_bifunctional_phosphoribosyl-AMP_cyclohydrolase/phosphoribosyl-ATP_pyrophosphatase_protein	49.763	0	0.334838	2.98651	1.49357	Non-Essential	Non-Essential	-
Chr I	VC_1140_ORF	VC_1140	VC1140_pseudouridine_synthase_family_1_protein	47.6518	0	0.214166	4.66928	1.37761	Non-Essential	Non-Essential	-
Chr I	VC_1141_ORF	VC_1141	VC1141_isocitrate_dehydrogenase	49.1465	0	0.706555	1.41532	0.914415	Non-Essential	Non-Essential	-
Chr I	VC_1142_ORF	VC_1142	VC1142_cold_shock-like_protein_CspD	45.8875	0	0.484605	2.06354	0.631404	Non-Essential	Non-Essential	-
Chr I	VC_1143_ORF	VC_1143	VC1143_ATP-dependent_Clp_protease_adaptor_protein_ClpS	42.3676	0	0.530101	1.88643	0.681951	Non-Essential	Non-Essential	-
Chr I	VC_1144_ORF	VC_1144	VC1144_ATP-dependent_Clp_protease_ATP-binding_subunit	48.657	0	0.448111	2.23159	1.26	Non-Essential	Non-Essential	-
Chr I	VC_1145_ORF	VC_1145	VC1145_hypothetical_protein	47.3464	0.17	0.00234668	426.133	0.705587	Non-Essential	Non-Essential	-
Chr I	VC_1146_ORF	VC_1146	VC1146_glutaredoxin_1	44.086	0	0.390619	2.56004	0.878342	Non-Essential	Non-Essential	-
Chr I	VC_1147_ORF	VC_1147	VC1147_iron-containing_alcohol_dehydrogenase	51.6942	0	0.744517	1.34315	0.761869	Non-Essential	Non-Essential	-
Chr I	VC_1148_ORF	VC_1148	VC1148_DNA-binding_transcriptional_regulator_HexR	46.3158	0	0.232516	4.30077	1.02038	Non-Essential	Non-Essential	-
Chr I	VC_1149_ORF	VC_1149	VC1149_glutamate_decarboxylase,_putative	48.2696	1	1.68084e-05	59494.2	4.97714	Essential	Non-Essential	-
Chr I	VC_1150_ORF	VC_1150	VC1150_hypothetical_protein	46.0396	0	0.770666	1.29758	0.968241	Non-Essential	Non-Essential	-
Chr I	VC_1151_ORF	VC_1151	VC1151_hypothetical_protein	48.234	0	0.611259	1.63597	0.783578	Non-Essential	Non-Essential	-
Chr I	VC_1152_ORF	VC_1152	VC1152_hypothetical_protein	44.1239	0	0.399793	2.50129	0.663825	Non-Essential	Non-Essential	-
Chr I	VC_1153_ORF	VC_1153	VC1153_hypothetical_protein	45.8128	0	0.465549	2.148	0.729646	Non-Essential	Non-Essential	-
Chr I	VC_1154_ORF	VC_1154	VC1154_hypothetical_protein	50.8197	0	0.428639	2.33296	0.644615	Non-Essential	Non-Essential	-
Chr I	VC_1155_ORF	VC_1155	VC1155_response_regulator	47.4359	0	0.764845	1.30745	0.567787	Non-Essential	Non-Essential	-
Chr I	VC_1156_ORF	VC_1156	VC1156_sensor_histidine_kinase	46.5278	0	0.550886	1.81526	0.929658	Non-Essential	Non-Essential	-
Chr I	VC_1157_ORF	VC_1157	VC1157_response_regulator	46.1738	0	0.345359	2.89553	0.796237	Non-Essential	Non-Essential	-
Chr I	VC_1158_ORF	VC_1158	VC1158_hypothetical_protein	47.2354	0	0.827035	1.20914	0.708769	Non-Essential	Non-Essential	-
Chr I	VC_1159_ORF	VC_1159	VC1159_phosphoserine_aminotransferase	48.7719	0	0.823768	1.21393	1.17605	Essential	Essential	-
Chr I	VC_1160_ORF	VC_1160	VC1160_hypothetical_protein	51.1111	1	4.10976e-05	24332.3	2.81032	Non-Essential	Non-Essential	-
Chr I	VC_1161_ORF	VC_1161	VC1161_gonadoliberin_III-related_protein	49.1054	0.97	0.000437669	2284.83	1.94368	Non-Essential	Non-Essential	-
Chr I	VC_1162_ORF	VC_1162	VC1162_hypothetical_protein	49.0515	0	0.046082	21.7005	1.80813	Non-Essential	Non-Essential	-
Chr I	VC_1163_ORF	VC_1163	VC1163_hypothetical_protein	50.6173	0	0.500477	1.9981	1.27303	Non-Essential	Non-Essential	-
Chr I	VC_1164_ORF	VC_1164	VC1164_hypothetical_protein	49.6626	0	0.0174022	57.4641	3.29152	Non-Essential	Non-Essential	-
Chr I	VC_1165_ORF	VC_1165	VC1165_hypothetical_protein	51.954	0	0.852715	1.17272	1.25787	Non-Essential	Non-Essential	-
Chr I	VC_1166_ORF	VC_1166	VC1166_aspartyl-tRNA_synthetase	50.1689	0	0.578909	1.72739	0.457119	Essential	Essential	-
Chr I	VC_1167_ORF	VC_1167	VC1167_thymidine_kinase	48.8774	0	0.398697	2.50817	0.643674	Non-Essential	Non-Essential	-
Chr I	VC_1168_ORF	VC_1168	VC1168_proton/glutamate_symporter	48.366	0	0.510479	1.95894	1.1222	Non-Essential	Non-Essential	-
Chr I	VC_1169_ORF	VC_1169	VC1169_tryptophan_synthase_subunit_alpha	51.5489	0	0.676001	1.47929	0.925008	Domain-Essential	Non-Essential	-
Chr I	VC_1170_ORF	VC_1170	VC1170_tryptophan_synthase_subunit_beta	50.4618	0	0.469449	2.13016	0.926497	Non-Essential	Non-Essential	-
Chr I	VC_1171_ORF	VC_1171	VC1171_bifunctional_indole-3-glycerol_phosphate_synthase/phosphoribosylanthranilate_isomerase	49.8582	0	0.605647	1.65113	1.06276	Non-Essential	Non-Essential	-
Chr I	VC_1172_ORF	VC_1172	VC1172_anthranilate_phosphoribosyltransferase	52.1657	0	0.556557	1.79676	0.777912	Non-Essential	Non-Essential	-
Chr I	VC_1173_ORF	VC_1173	VC1173_anthranilate_synthase_component_II	52.7778	0	0.0327972	30.4904	3.00309	Non-Essential	Non-Essential	-
Chr I	VC_1174_ORF	VC_1174	VC1174_anthranilate_synthase_component_I	51.3359	0	0.432	2.31482	0.645999	Non-Essential	Non-Essential	-
Chr I	VC_1175_ORF	VC_1175	VC1175_hypothetical_protein	43.0108	0	0.405143	2.46827	0.6053	Non-Essential	Non-Essential	-
Chr I	VC_1176_ORF	VC_1176	VC1176_hypothetical_protein	45.0451	0	0.736753	1.35731	0.891141	Non-Essential	Non-Essential	-
Chr I	VC_1177_ORF	VC_1177	VC1177_hypothetical_protein	49.4845	0	0.576742	1.73388	0.741851	Non-Essential	Non-Essential	-
Chr I	VC_1178_ORF	VC_1178	VC1178_hypothetical_protein	50.4026	0	0.871651	1.14725	1.02859	Non-Essential	Non-Essential	-
Chr I	VC_1179_ORF	VC_1179	VC1179_pseudouridine_synthase_family_1_protein	51.8633	0.88	0.000677434	1476.16	4.56549	Non-Essential	Non-Essential	-
Chr I	VC_1180_ORF	VC_1180	VC1180_cysteine/glutathione_ABC_transporter_membrane/ATP-binding_component	51.8002	0	0.376641	2.65505	1.34181	Essential	Essential	-
Chr I	VC_1181_ORF	VC_1181	VC1181_cysteine/glutathione_ABC_transporter_membrane/ATP-binding_component	50.783	0	0.358469	2.78964	1.9425	Essential	Essential	-
Chr I	VC_1182_ORF	VC_1182	VC1182_thioredoxin_reductase	50.4702	0	0.0395668	25.2737	0.55251	Non-Essential	Non-Essential	-
Chr I	VC_1183_ORF	VC_1183	VC1183_hypothetical_protein	48.1818	0	0.919954	1.08701	1.17314	Non-Essential	Non-Essential	-
Chr I	VC_1184_ORF	VC_1184	VC1184_NifS-related_protein	51.6387	0	0.916557	1.09104	0.869763	Non-Essential	Non-Essential	-
Chr I	VC_1185_ORF	VC_1185	VC1185_GGDEF_family_protein	49.024	0	0.654915	1.52692	1.03085	Non-Essential	Non-Essential	-
Chr I	VC_1186_ORF	VC_1186	VC1186_sanA_protein	48.4967	0	0.547104	1.82781	1.05654	Non-Essential	Non-Essential	-
Chr I	VC_1187_ORF	VC_1187	VC1187_hypothetical_protein	47.9675	0	0.464403	2.1533	0.626611	Non-Essential	Non-Essential	-
Chr I	VC_1188_ORF	VC_1188	VC1188_malate_dehydrogenase	50.3679	0	0.173998	5.74719	0.531444	Non-Essential	Non-Essential	-
Chr I	VC_1189_ORF	VC_1189	VC1189_hypothetical_protein	44.6808	0	0.523645	1.90969	0.699584	Non-Essential	Non-Essential	-
Chr I	VC_1190_ORF	VC_1190	VC1190_phosphoribosylaminoimidazole-succinocarboxamide_synthase	46.8801	0	0.889333	1.12444	0.949451	Non-Essential	Non-Essential	-
Chr I	VC_1191_ORF	VC_1191	VC1191_hypothetical_protein	47.3684	0	0.521566	1.9173	0.579978	Non-Essential	Non-Essential	-
Chr I	VC_1193_ORF	VC_1193	VC1193_hypothetical_protein	40.9091	0	0.66176	1.51112	0.509842	Non-Essential	Non-Essential	-
Chr I	VC_1194_ORF	VC_1194	VC1194_hypothetical_protein	46.8186	0	0.787908	1.26918	0.717324	Non-Essential	Non-Essential	-
Chr I	VC_1195_ORF	VC_1195	VC1195_putative_lipoprotein	50.7441	0	0.6729	1.4861	1.21638	Non-Essential	Non-Essential	-
Chr I	VC_1196_ORF	VC_1196	VC1196_hypothetical_protein	44.7826	0	0.844197	1.18456	0.905859	Non-Essential	Non-Essential	-
Chr I	VC_1197_ORF	VC_1197	VC1197_hypothetical_protein	44.3965	0	0.589338	1.69682	0.738994	Non-Essential	Non-Essential	-
Chr I	VC_1198_ORF	VC_1198	VC1198_hypothetical_protein	48.9237	0	0.174559	5.72873	1.24949	Non-Essential	Non-Essential	-
Chr I	VC_1199_ORF	VC_1199	VC1199_hypothetical_protein	48.2906	0	0.789808	1.26613	1.03874	Non-Essential	Non-Essential	-
Chr I	VC_1200_ORF	VC_1200	VC1200_trypsin,_putative	44.802	0	0.862573	1.15932	0.746768	Non-Essential	Non-Essential	-
Chr I	VC_1201_ORF	VC_1201	VC1201_hypothetical_protein	48.0716	0	0.742206	1.34733	1.06289	Non-Essential	Non-Essential	-
Chr I	VC_1202_ORF	VC_1202	VC1202_histidine_ammonia-lyase	53.3203	0	0.714294	1.39998	0.970852	Non-Essential	Non-Essential	-
Chr I	VC_1203_ORF	VC_1203	VC1203_urocanate_hydratase	53.8869	0	0.766479	1.30467	0.958598	Non-Essential	Non-Essential	-
Chr I	VC_1204_ORF	VC_1204	VC1204_formimidoylglutamase	52.5223	0	0.0932813	10.7203	1.91986	Non-Essential	Non-Essential	-
Chr I	VC_1205_ORF	VC_1205	VC1205_imidazolonepropionase	53.019	0	0.148648	6.7273	1.47824	Non-Essential	Non-Essential	-
Chr I	VC_1206_ORF	VC_1206	VC1206_histidine_utilization_repressor	49.9297	0	0.388249	2.57567	1.07151	Non-Essential	Non-Essential	-
Chr I	VC_1207_ORF	VC_1207	VC1207_hypothetical_protein	48.6287	0	0.517483	1.93243	0.809629	Non-Essential	Non-Essential	-
Chr I	VC_1208_ORF	VC_1208	VC1208_dsDNA-mimic_protein	49.5327	0	0.886238	1.12837	0.854897	Non-Essential	Non-Essential	-
Chr I	VC_1209_ORF	VC_1209	VC1209_elongation_factor_P	44.1667	0	0.0211254	47.3364	0.482817	Non-Essential	Non-Essential	-
Chr I	VC_1210_ORF	VC_1210	VC1210_hypothetical_protein	49.8113	0	0.45995	2.17415	0.760561	Non-Essential	Non-Essential	-
Chr I	VC_1211_ORF	VC_1211	VC1211_hypothetical_protein	45.2482	0	0.768257	1.30165	0.929976	Non-Essential	Non-Essential	-
Chr I	VC_1212_ORF	VC_1212	VC1212_DNA_polymerase_II	48.181	0	0.638788	1.56546	1.09565	Non-Essential	Non-Essential	-
Chr I	VC_1213_ORF	VC_1213	VC1213_response_regulator	47.5969	0	0.883493	1.13187	0.891507	Non-Essential	Non-Essential	-
Chr I	VC_1214_ORF	VC_1214	VC1214_excinuclease_ABC_subunit_C	49.209	0	0.908859	1.10028	0.831687	Non-Essential	Non-Essential	-
Chr I	VC_1215_ORF	VC_1215	VC1215_CDP-diacylglycerol--glycerol-3-phosphate_3-phosphatidyltransferase	47.3118	0	0.154345	6.47898	0.461616	Domain-Essential	Essential	-
Chr I	VC_1216_ORF	VC_1216	VC1216_GGDEF_family_protein	47.5425	0	0.891677	1.12148	0.685348	Non-Essential	Non-Essential	-
Chr I	VC_1217_ORF	VC_1217	VC1217_hypothetical_protein	50.6173	0	0.751961	1.32986	0.916957	Non-Essential	Non-Essential	-
Chr I	VC_1218_ORF	VC_1218	VC1218_hypothetical_protein	45.2991	0	0.90589	1.10389	1.76295	Domain-Essential	Non-Essential	-
Chr I	VC_1219_ORF	VC_1219	VC1219_phenylalanyl-tRNA_synthetase_subunit_alpha	50.2032	0	1	1	1.91993	Essential	Essential	-
Chr I	VC_1220_ORF	VC_1220	VC1220_phenylalanyl-tRNA_synthetase_subunit_beta	52.1775	0	0.830965	1.20342	1.30371	Essential	Essential	-
Chr I	VC_1221_ORF	VC_1221	VC1221_hypothetical_protein	40.7407	0	0.402547	2.48418	0.481565	Essential	Domain-Essential	-
Chr I	VC_1222_ORF	VC_1222	VC1222_integration_host_factor_subunit_alpha	47.138	0	0.930106	1.07515	2.87075	Domain-Essential	Non-Essential	-
Chr I	VC_1223_ORF	VC_1223	VC1223_hypothetical_protein	48.1013	0	0.736034	1.35863	0.488299	Non-Essential	Non-Essential	-
Chr I	VC_1224_ORF	VC_1224	VC1224_hypothetical_protein	47.5641	0	0.109664	9.11874	0.533942	Non-Essential	Non-Essential	-
Chr I	VC_1225_ORF	VC_1225	VC1225_hypothetical_protein	39.8374	0	0.215498	4.64042	0.553098	Non-Essential	Non-Essential	-
Chr I	VC_1226_ORF	VC_1226	VC1226_thiopurine_S-methyltransferase	49.6195	0	0.778221	1.28498	0.936906	Non-Essential	Non-Essential	-
Chr I	VC_1227_ORF	VC_1227	VC1227_hypothetical_protein	43.2749	0	0.129143	7.74336	2.68117	Non-Essential	Non-Essential	-
Chr I	VC_1228_ORF	VC_1228	VC1228_phosphoribosylglycinamide_formyltransferase_2	51.6921	0	0.928362	1.07717	1.06896	Non-Essential	Non-Essential	-
Chr I	VC_1229_ORF	VC_1229	VC1229_hypothetical_protein	49.2009	0	0.895724	1.11642	0.929019	Non-Essential	Non-Essential	-
Chr I	VC_1230_ORF	VC_1230	VC1230_hypothetical_protein	45.8333	0	0.464286	2.15385	0.835647	Non-Essential	Non-Essential	-
Chr I	VC_1231_ORF	VC_1231	VC1231_cytidine_deaminase	50.5631	0	0.68894	1.45151	0.755649	Non-Essential	Non-Essential	-
Chr I	VC_1232_ORF	VC_1232	VC1232_hypothetical_protein	51.4074	0	0.710986	1.4065	0.956965	Non-Essential	Non-Essential	-
Chr I	VC_1233_ORF	VC_1233	VC1233_hypothetical_protein	47.4359	0	0.457531	2.18564	0.978858	Non-Essential	Non-Essential	-
Chr I	VC_1234_ORF	VC_1234	VC1234_exonuclease_I	50.807	0	0.566195	1.76618	0.966185	Non-Essential	Non-Essential	-
Chr I	VC_1235_ORF	VC_1235	VC1235_sodium/dicarboxylate_symporter	50.4237	0	0.67426	1.48311	0.753028	Non-Essential	Non-Essential	-
Chr I	VC_1236_ORF	VC_1236	VC1236_PilB-related_protein	49.4407	0	0.896226	1.11579	0.84207	Non-Essential	Non-Essential	-
Chr I	VC_1237_ORF	VC_1237	VC1237_nicotinate-nucleotide--dimethylbenzimidazole_phosphoribosyltransferase	52.4324	0	0.176186	5.67583	1.59419	Non-Essential	Non-Essential	-
Chr I	VC_1238_ORF	VC_1238	VC1238_cobalamin_synthase	50	0	0.451732	2.2137	1.18173	Non-Essential	Non-Essential	-
Chr I	VC_1239_ORF	VC_1239	VC1239_adenosylcobinamide_kinase/adenosylcobinamide-phosphate_guanylyltransferase	52.2222	0	0.2817	3.54987	1.65152	Non-Essential	Non-Essential	-
Chr I	VC_1240_ORF	VC_1240	VC1240_alpha-ribazole-5%60-phosphate_phosphatase_CobC,_putative	52.073	0	0.748588	1.33585	1.15787	Non-Essential	Non-Essential	-
Chr I	VC_1241_ORF	VC_1241	VC1241_hypothetical_protein	48.1482	0	1	1	2.55911	Non-Essential	Non-Essential	-
Chr I	VC_1242_ORF	VC_1242	VC1242_succinylglutamate_desuccinylase	49.4655	0	0.0029881	334.661	2.18668	Non-Essential	Non-Essential	-
Chr I	VC_1243_ORF	VC_1243	VC1243_hypothetical_protein	38.0952	0	0.483618	2.06775	1.4557	Non-Essential	Non-Essential	-
Chr I	VC_1244_ORF	VC_1244	VC1244_vtamin_B12-transporter_permease	52.6786	0	0.371534	2.69155	1.03109	Non-Essential	Non-Essential	-
Chr I	VC_1245_ORF	VC_1245	VC1245_vitamin_B12-transporter_ATPase	50.6614	0	0.787424	1.26996	0.973941	Non-Essential	Non-Essential	-
Chr I	VC_1246_ORF	VC_1246	VC1246_hypothetical_protein	45.3125	0	0.331753	3.01429	1	Essential	Essential	-
Chr I	VC_1247_ORF	VC_1247	VC1247_hypothetical_protein	42.1717	0	0.365585	2.73534	0.669933	Non-Essential	Non-Essential	-
Chr I	VC_1248_ORF	VC_1248	VC1248_methyl-accepting_chemotaxis_protein	50.4035	0	0.822942	1.21515	0.659852	Non-Essential	Non-Essential	-
Chr I	VC_1249_ORF	VC_1249	VC1249_hypothetical_protein	47.1735	0	0.834726	1.198	0.672079	Non-Essential	Non-Essential	-
Chr I	VC_1250_ORF	VC_1250	VC1250_hypothetical_protein	46.1111	0	0.081265	12.3054	1.98023	Non-Essential	Non-Essential	-
Chr I	VC_1251_ORF	VC_1251	VC1251_hypothetical_protein	35.3535	0	0.577434	1.7318	1.34215	Non-Essential	Non-Essential	-
Chr I	VC_1252_ORF	VC_1252	VC1252_competence_damage_protein_CinA,_putative	48.9583	0	0.346845	2.88313	0.785051	Non-Essential	Non-Essential	-
Chr I	VC_1253_ORF	VC_1253	VC1253_hypothetical_protein	48.0187	0	0.401877	2.48833	1.57298	Non-Essential	Non-Essential	-
Chr I	VC_1254_ORF	VC_1254	VC1254_iron-sulfur_cluster-binding_protein,_putative	45.5197	0	0.234463	4.26506	0.537993	Non-Essential	Non-Essential	-
Chr I	VC_1255_ORF	VC_1255	VC1255_ribonucleotide-diphosphate_reductase_subunit_beta	46.2393	0	0.979825	1.02059	0.380874	Essential	Essential	-
Chr I	VC_1256_ORF	VC_1256	VC1256_ribonucleotide-diphosphate_reductase_subunit_alpha	48.7751	0	0.322078	3.10484	19.4757	Essential	Essential	-
Chr I	VC_1257_ORF	VC_1257	VC1257_3-demethylubiquinone-9_3-methyltransferase	48.7805	0	0.00690476	144.828	29.9418	Essential	Essential	-
Chr I	VC_1258_ORF	VC_1258	VC1258_DNA_gyrase,_subunit_A	51.1732	0	0.510369	1.95937	0.113264	Essential	Essential	-
Chr I	VC_1259_ORF	VC_1259	VC1259_hypothetical_protein	49.5496	0	0.812102	1.23137	0.855775	Non-Essential	Non-Essential	-
Chr I	VC_1260_ORF	VC_1260	VC1260_AraC/XylS_family_transcriptional_regulator	47.1111	0	0.753424	1.32727	1.01606	Non-Essential	Non-Essential	-
Chr I	VC_1261_ORF	VC_1261	VC1261_hypothetical_protein	48.5597	0	0.607389	1.64639	0.845591	Non-Essential	Non-Essential	-
Chr I	VC_1262_ORF	VC_1262	VC1262_hypothetical_protein	46.8927	0	0.6479	1.54345	0.969276	Non-Essential	Non-Essential	-
Chr I	VC_1263_ORF	VC_1263	VC1263_GTP_cyclohydrolase_II	45.4685	0	0.849647	1.17696	0.71104	Non-Essential	Non-Essential	-
Chr I	VC_1264_ORF	VC_1264	VC1264_iron-regulated_protein_A,_putative	50	0	0.473663	2.1112	0.822165	Non-Essential	Non-Essential	-
Chr I	VC_1265_ORF	VC_1265	VC1265_hypothetical_protein	52.3809	0	0.412375	2.42498	1.21352	Non-Essential	Non-Essential	-
Chr I	VC_1266_ORF	VC_1266	VC1266_hypothetical_protein	52.5794	0	0.503436	1.98635	1.32811	Non-Essential	Non-Essential	-
Chr I	VC_1267_ORF	VC_1267	VC1267_hypothetical_protein	53.0009	0	0.699827	1.42893	1.07977	Non-Essential	Non-Essential	-
Chr I	VC_1268_ORF	VC_1268	VC1268_hypothetical_protein	47.6825	0	0.342017	2.92383	0.901584	Non-Essential	Non-Essential	-
Chr I	VC_1269_ORF	VC_1269	VC1269_hypothetical_protein	48.0874	0	0.933859	1.07083	0.821415	Non-Essential	Non-Essential	-
Chr I	VC_1270_ORF	VC_1270	VC1270_glyoxylase_II_family_protein	51.7504	0	0.718178	1.39241	0.612421	Non-Essential	Non-Essential	-
Chr I	VC_1271_ORF	VC_1271	VC1271_hypothetical_protein	48.954	0	0.269846	3.70581	1.10574	Non-Essential	Non-Essential	-
Chr I	VC_1272_ORF	VC_1272	VC1272_hypothetical_protein	52.3474	0	0.463685	2.15664	1.21512	Non-Essential	Non-Essential	-
Chr I	VC_1273_ORF	VC_1273	VC1273_extracellular_solute-binding_protein	48.9221	0	0.659216	1.51695	0.594601	Non-Essential	Non-Essential	-
Chr I	VC_1274_ORF	VC_1274	VC1274_hypothetical_protein	45.8802	0	0.661486	1.51175	1.18846	Non-Essential	Non-Essential	-
Chr I	VC_1275_ORF	VC_1275	VC1275_hypothetical_protein	50.0779	0	0.341386	2.92924	0.894763	Non-Essential	Non-Essential	-
Chr I	VC_1276_ORF	VC_1276	VC1276_sensor_histidine_kinase	46.6077	0	0.752639	1.32866	1.02315	Non-Essential	Non-Essential	-
Chr I	VC_1277_ORF	VC_1277	VC1277_LuxR_family_transcriptional_regulator	47.3118	0	0.731389	1.36726	0.840701	Non-Essential	Non-Essential	-
Chr I	VC_1278_ORF	VC_1278	VC1278_MarR_family_transcriptional_regulator	50	0	0.717633	1.39347	1.3393	Non-Essential	Non-Essential	-
Chr I	VC_1279_ORF	VC_1279	VC1279_BCCT_family_transporter	48.3672	0	0.563939	1.77324	0.953454	Non-Essential	Non-Essential	-
Chr I	VC_1280_ORF	VC_1280	VC1280_hypothetical_protein	44.9074	0	0.473013	2.11411	1.12566	Domain-Essential	Non-Essential	+	16.3288
Chr I	VC_1281_ORF	VC_1281	VC1281_PTS_system,_cellobiose-specific_IIB_component	40.8497	0	0.246941	4.04955	1.23916	Non-Essential	Non-Essential	+	16.3288
Chr I	VC_1282_ORF	VC_1282	VC1282_PTS_system,_cellobiose-specific_IIC_component	45.7122	0	0.288208	3.46971	1.03758	Non-Essential	Non-Essential	+	16.3288
Chr I	VC_1283_ORF	VC_1283	VC1283_PTS_system,_cellobiose-specific_IIA_component	42.8571	0	0.718486	1.39182	1.41629	Non-Essential	Non-Essential	-
Chr I	VC_1284_ORF	VC_1284	VC1284_6-phospho-beta-glucosidase	46.4097	0	0.196642	5.08539	0.673416	Non-Essential	Non-Essential	-
Chr I	VC_1285_ORF	VC_1285	VC1285_hypothetical_protein	44.9275	0	0.839006	1.19189	0.706221	Non-Essential	Non-Essential	-
Chr I	VC_1286_ORF	VC_1286	VC1286_LacI_family_transcription_regulator	48.9736	0	0.218897	4.56837	0.722934	Non-Essential	Non-Essential	-
Chr I	VC_1287_ORF	VC_1287	VC1287_glucosyltransferase_MdoH	50.8772	0	0.896952	1.11489	0.989125	Non-Essential	Non-Essential	-
Chr I	VC_1288_ORF	VC_1288	VC1288_glucan_biosynthesis_protein_G	48.3516	0	0.724401	1.38045	1.14901	Non-Essential	Non-Essential	-
Chr I	VC_1289_ORF	VC_1289	VC1289_methyl-accepting_chemotaxis_protein	48.8397	0	0.489267	2.04387	0.9302	Non-Essential	Non-Essential	-
Chr I	VC_1290_ORF	VC_1290	VC1290_DNA_polymerase_III_subunit_epsilon	50.3516	0	0.829026	1.20623	1.24665	Non-Essential	Non-Essential	-
Chr I	VC_1291_ORF	VC_1291	VC1291_hypothetical_protein	47.6489	0	0.398937	2.50666	1.05287	Non-Essential	Non-Essential	-
Chr I	VC_1292_ORF	VC_1292	VC1292_hypothetical_protein	45.098	0	0.208	4.80769	20.6063	Non-Essential	Non-Essential	-
Chr I	VC_1293_ORF	VC_1293	VC1293_aromatic_amino_acid_aminotransferase	48.2287	0	0.0380631	26.2722	0.534854	Non-Essential	Domain-Essential	-
Chr I	VC_1294_ORF	VC_1294	VC1294_hypothetical_protein	40.3226	0	0.244436	4.09105	0.430807	Non-Essential	Non-Essential	-
Chr I	VC_1295_ORF	VC_1295	VC1295_hypothetical_protein	48.3435	0	0.609806	1.63987	0.840516	Non-Essential	Non-Essential	-
Chr I	VC_1296_ORF	VC_1296	VC1296_phosphomethylpyrimidine_kinase	49.2344	0	0.791636	1.26321	1.01211	Non-Essential	Non-Essential	-
Chr I	VC_1297_ORF	VC_1297	VC1297_asparaginyl-tRNA_synthetase	49.3776	0	0.626993	1.59491	1.47533	Essential	Essential	-
Chr I	VC_1298_ORF	VC_1298	VC1298_methyl-accepting_chemotaxis_protein	46.2623	0	0.908674	1.1005	0.994723	Non-Essential	Non-Essential	-
Chr I	VC_1299_ORF	VC_1299	VC1299_6-pyruvoyl_tetrahydrobiopterin_synthase,_putative	44.4444	0	0.122634	8.15433	1.3498	Non-Essential	Non-Essential	-
Chr I	VC_1300_ORF	VC_1300	VC1300_L-serine_dehydratase_1	49.6329	0	0.292093	3.42357	1.23455	Non-Essential	Non-Essential	-
Chr I	VC_1301_ORF	VC_1301	VC1301_serine_transporter	47.0494	0	0.0705598	14.1724	0.675936	Non-Essential	Non-Essential	-
Chr I	VC_1302_ORF	VC_1302	VC1302_MutT/nudix_family_protein	46.1789	0	0.690445	1.44834	0.875596	Domain-Essential	Domain-Essential	-
Chr I	VC_1303_ORF	VC_1303	VC1303_para-aminobenzoate_synthase_component_I	48.8744	0	0.691611	1.4459	1.00113	Non-Essential	Non-Essential	-
Chr I	VC_1304_ORF	VC_1304	VC1304_fumarate_hydratase,_class_I,_putative	51.1199	0	0.0158509	63.0879	0.539359	Non-Essential	Domain-Essential	-
Chr I	VC_1305_ORF	VC_1305	VC1305_hypothetical_protein	39.2473	0	0.898125	1.11343	0.755511	Non-Essential	Non-Essential	-
Chr I	VC_1306_ORF	VC_1306	VC1306_hypothetical_protein	51.4556	0	0.896225	1.11579	0.709512	Non-Essential	Non-Essential	-
Chr I	VC_1307_ORF	VC_1307	VC1307_frameshift	51.0304	0	0.918428	1.08882	0.711643	Non-Essential	Non-Essential	-
Chr I	VC_1308_ORF	VC_1308	VC1308_transcriptional_regulator_TyrR	48.8327	0	0.0640662	15.6088	0.494071	Non-Essential	Non-Essential	-
Chr I	VC_1309_ORF	VC_1309	VC1309_ribosomal-protein-alanine_acetyltransferase	45.3125	0	0.10402	9.61351	0.648432	Non-Essential	Non-Essential	-
Chr I	VC_1310_ORF	VC_1310	VC1310_hypothetical_protein	50.8439	0	0.778213	1.28499	0.713242	Non-Essential	Non-Essential	-
Chr I	VC_1311_ORF	VC_1311	VC1311_hypothetical_protein	50.967	0	0.909032	1.10007	1.17606	Non-Essential	Non-Essential	-
Chr I	VC_1312_ORF	VC_1312	VC1312_alanine_racemase	49.495	0	0.909218	1.09985	0.959602	Non-Essential	Non-Essential	-
Chr I	VC_1313_ORF	VC_1313	VC1313_methyl-accepting_chemotaxis_protein	48.652	0	0.696671	1.4354	0.631392	Non-Essential	Non-Essential	-
Chr I	VC_1314_ORF	VC_1314	VC1314_transporter,_putative	47.2678	0	0.213693	4.6796	1.16341	Non-Essential	Non-Essential	-
Chr I	VC_1315_ORF	VC_1315	VC1315_sensor_histidine_kinase	49.7778	0	0.610577	1.6378	0.966333	Non-Essential	Non-Essential	-
Chr I	VC_1316_ORF	VC_1316	VC1316_chemotaxis_protein_CheY,_putative	48.847	0	0.737479	1.35597	0.837109	Non-Essential	Non-Essential	-
Chr I	VC_1317_ORF	VC_1317	VC1317_hypothetical_protein	48.8599	0	0.445921	2.24255	1.56072	Non-Essential	Non-Essential	-
Chr I	VC_1318_ORF	VC_1318	VC1318_outer_membrane_protein_OmpV	46.8992	0	0.293333	3.40909	1.55916	Non-Essential	Non-Essential	-
Chr I	VC_1319_ORF	VC_1319	VC1319_sensor_histidine_kinase	46.712	0	0.639366	1.56405	1.0982	Non-Essential	Non-Essential	-
Chr I	VC_1320_ORF	VC_1320	VC1320_DNA-binding_response_regulator	47.0922	0	0.905759	1.10405	1.05146	Non-Essential	Non-Essential	-
Chr I	VC_1321_ORF	VC_1321	VC1321_hypothetical_protein	48.5352	0	0.662754	1.50886	0.926138	Non-Essential	Non-Essential	-
Chr I	VC_1322_ORF	VC_1322	VC1322_hypothetical_protein	45.8333	0	0.705862	1.41671	1.02914	Non-Essential	Non-Essential	-
Chr I	VC_1323_ORF	VC_1323	VC1323_hypothetical_protein	46.7909	0	0.739319	1.3526	1.16629	Non-Essential	Non-Essential	-
Chr I	VC_1324_ORF	VC_1324	VC1324_hypothetical_protein	34.9206	0	0.609057	1.64188	1.43711	Domain-Essential	Non-Essential	-
Chr I	VC_1325_ORF	VC_1325	VC1325_galactoside_ABC_transporter,_periplasmic_D-galactose/D-glucose-binding_protein	50.1538	0	0.838716	1.1923	0.886927	Non-Essential	Non-Essential	-
Chr I	VC_1326_ORF	VC_1326	VC1326_hypothetical_protein	38.4615	0	0.937075	1.06715	0.828703	Non-Essential	Non-Essential	-
Chr I	VC_1327_ORF	VC_1327	VC1327_galactose/methyl_galaxtoside_transporter_ATP-binding_protein	46.2783	0	0.275009	3.63624	0.838941	Non-Essential	Non-Essential	-
Chr I	VC_1328_ORF	VC_1328	VC1328_beta-methylgalactoside_transporter_inner_membrane_component	47.6331	0	0.909967	1.09894	0.952588	Non-Essential	Non-Essential	+	17.1254
Chr I	VC_1329_ORF	VC_1329	VC1329_opacity_protein-related_protein	38.0282	0	0.0152646	65.511	1.6864	Non-Essential	Non-Essential	+	17.1254
Chr I	VC_1330_ORF	VC_1330	VC1330_hypothetical_protein	37.8019	0.07	0.00287624	347.676	2.01924	Non-Essential	Non-Essential	+	17.1254
Chr I	VC_1331_ORF	VC_1331	VC1331_hypothetical_protein	41.0853	0	0.501349	1.99462	0.18578	Non-Essential	Non-Essential	+	17.1254
Chr I	VC_1332_ORF	VC_1332	VC1332_hypothetical_protein	51.8954	0	0.0400509	24.9682	1.78416	Non-Essential	Non-Essential	+	17.1254
Chr I	VC_1333_ORF	VC_1333	VC1333_hypothetical_protein	48.5507	0	0.138476	7.22145	1.28676	Non-Essential	Non-Essential	-
Chr I	VC_1334_ORF	VC_1334	VC1334_hypothetical_protein	52.572	0	0.141176	7.08335	0.421868	Non-Essential	Non-Essential	-
Chr I	VC_1335_ORF	VC_1335	VC1335_GntR_family_transcriptional_regulator	49.5763	0	0.902789	1.10768	1.0865	Non-Essential	Non-Essential	-
Chr I	VC_1336_ORF	VC_1336	VC1336_2-methylisocitrate_lyase	52.3193	0	0.557872	1.79253	0.683261	Non-Essential	Non-Essential	-
Chr I	VC_1337_ORF	VC_1337	VC1337_methylcitrate_synthase	52.6455	0	0.857717	1.16589	0.918862	Non-Essential	Non-Essential	-
Chr I	VC_1338_ORF	VC_1338	VC1338_aconitate_hydratase	54.5455	0	0.171443	5.83284	1.24777	Non-Essential	Non-Essential	-
Chr I	VC_1339_ORF	VC_1339	VC1339_hypothetical_protein	54.5303	0	0.654754	1.52729	1.07486	Non-Essential	Non-Essential	-
Chr I	VC_1340_ORF	VC_1340	VC1340_prpE_protein	53.2385	0	0.456601	2.1901	1.17058	Non-Essential	Non-Essential	-
Chr I	VC_1341_ORF	VC_1341	VC1341_acetyltransferase,_putative	46.3312	0	0.851018	1.17506	0.799631	Non-Essential	Non-Essential	-
Chr I	VC_1342_ORF	VC_1342	VC1342_MutT/nudix_family_protein	47.9256	0	0.281639	3.55064	0.664378	Non-Essential	Non-Essential	-
Chr I	VC_1343_ORF	VC_1343	VC1343_M20A_family_peptidase	49.0515	0	0.809187	1.23581	0.907591	Non-Essential	Non-Essential	-
Chr I	VC_1344_ORF	VC_1344	VC1344_4-hydroxyphenylpyruvate_dioxygenase	48.1982	0	0.827798	1.20802	0.882121	Non-Essential	Non-Essential	-
Chr I	VC_1345_ORF	VC_1345	VC1345_oxidoreductase,_putative	52.0668	0	0.752548	1.32882	0.972713	Non-Essential	Non-Essential	-
Chr I	VC_1346_ORF	VC_1346	VC1346_hypothetical_protein	51.4706	0	0.399129	2.50546	1.24158	Non-Essential	Non-Essential	-
Chr I	VC_1347_ORF	VC_1347	VC1347_glutathione_S-transferase,_putative	48.7654	0	0.561924	1.7796	1.18487	Non-Essential	Non-Essential	-
Chr I	VC_1348_ORF	VC_1348	VC1348_response_regulator	45.7014	0	0.572887	1.74554	0.815657	Non-Essential	Non-Essential	-
Chr I	VC_1349_ORF	VC_1349	VC1349_sensory_box_sensor_histidine_kinase/response_regulator	46.2463	0	0.444684	2.24879	0.835818	Non-Essential	Domain-Essential	-
Chr I	VC_1350_ORF	VC_1350	VC1350_antioxidant,_putative	46.6245	0	0.800875	1.24864	1.28049	Non-Essential	Non-Essential	-
Chr I	VC_1351_ORF	VC_1351	VC1351_hypothetical_protein	37.9487	0	0.613825	1.62913	1.76307	Non-Essential	Non-Essential	-
Chr I	VC_1352_ORF	VC_1352	VC1352_hypothetical_protein	43.0108	0	0.784	1.27551	3.15294	Non-Essential	Non-Essential	-
Chr I	VC_1353_ORF	VC_1353	VC1353_GGDEF_family_protein	47.9359	0	0.811477	1.23232	0.851019	Non-Essential	Non-Essential	-
Chr I	VC_1354_ORF	VC_1354	VC1354_hypothetical_protein	46.3007	0	0.529122	1.88992	0.877959	Non-Essential	Non-Essential	-
Chr I	VC_1355_ORF	VC_1355	VC1355_acylphosphatase	44.2105	0	0.543811	1.83887	0.684352	Non-Essential	Non-Essential	-
Chr I	VC_1356_ORF	VC_1356	VC1356_sulfite_reductase,_gamma_subunit-related_protein	45.1515	0	0.533701	1.87371	0.152391	Essential	Essential	-
Chr I	VC_1357_ORF	VC_1357	VC1357_hypothetical_protein	45.8333	0	1	1	0.521213	Essential	Essential	-
Chr I	VC_1358_ORF	VC_1358	VC1358_hypothetical_protein	44.4941	0	0.151311	6.60892	0.606824	Domain-Essential	Essential	-
Chr I	VC_1359_ORF	VC_1359	VC1359_amino_acid_ABC_transporter,_ATP-binding_protein	44.8413	0	0.20396	4.90292	0.94875	Non-Essential	Non-Essential	-
Chr I	VC_1360_ORF	VC_1360	VC1360_amino_acid_ABC_transporter,_permease_protein	47.9053	0	0.244042	4.09765	0.81732	Non-Essential	Non-Essential	-
Chr I	VC_1361_ORF	VC_1361	VC1361_amino_acid_ABC_transporter,_permease_protein	46.7662	0	0.378202	2.64409	0.711238	Non-Essential	Non-Essential	-
Chr I	VC_1362_ORF	VC_1362	VC1362_amino_acid_ABC_transporter,_periplasmic_amino_acid-binding_protein	47.8134	0	0.380644	2.62713	1.10237	Non-Essential	Non-Essential	-
Chr I	VC_1363_ORF	VC_1363	VC1363_siroheme_synthase_component_enzyme	45.7934	0	0.694511	1.43986	0.435723	Non-Essential	Non-Essential	-
Chr I	VC_1364_ORF	VC_1364	VC1364_hypothetical_protein	47.8102	0	0.928954	1.07648	0.868305	Non-Essential	Non-Essential	-
Chr I	VC_1365_ORF	VC_1365	VC1365_hypothetical_protein	47.9675	0	0.829741	1.2052	0.773903	Non-Essential	Non-Essential	-
Chr I	VC_1366_ORF	VC_1366	VC1366_queuosine_biosynthesis_protein_QueC	48.7069	0	0.505358	1.97879	0.779167	Non-Essential	Non-Essential	-
Chr I	VC_1367_ORF	VC_1367	VC1367_GGDEF_family_protein	45.4092	0	0.499274	2.00291	0.893034	Non-Essential	Non-Essential	-
Chr I	VC_1368_ORF	VC_1368	VC1368_hypothetical_protein	41.3655	0	0.531063	1.88302	0.370776	Non-Essential	Non-Essential	-
Chr I	VC_1369_ORF	VC_1369	VC1369_hypothetical_protein	45.821	0	0.503771	1.98503	0.986085	Non-Essential	Non-Essential	-
Chr I	VC_1370_ORF	VC_1370	VC1370_GGDEF_family_protein	44.2943	0	0.362723	2.75692	0.981146	Non-Essential	Non-Essential	-
Chr I	VC_1371_ORF	VC_1371	VC1371_hypothetical_protein	44.6402	0	0.873396	1.14496	0.776609	Non-Essential	Non-Essential	-
Chr I	VC_1372_ORF	VC_1372	VC1372_GGDEF_family_protein	43.7659	0	0.250479	3.99235	0.632029	Non-Essential	Non-Essential	-
Chr I	VC_1373_ORF	VC_1373	VC1373_DnaK-related_protein	51.563	0	0.676482	1.47824	1.02855	Non-Essential	Non-Essential	-
Chr I	VC_1374_ORF	VC_1374	VC1374_DnaK-related_protein	52.6899	0	0.349949	2.85756	1.13566	Non-Essential	Non-Essential	-
Chr I	VC_1375_ORF	VC_1375	VC1375_hypothetical_protein	48.834	0	0.645834	1.54839	0.811898	Non-Essential	Non-Essential	-
Chr I	VC_1376_ORF	VC_1376	VC1376_GGDEF_family_protein	45.53	0	0.909374	1.09966	0.979615	Non-Essential	Non-Essential	-
Chr I	VC_1377_ORF	VC_1377	VC1377_hypothetical_protein	47.4576	0	0.713668	1.40121	0.447773	Non-Essential	Non-Essential	-
Chr I	VC_1378_ORF	VC_1378	VC1378_hypothetical_protein	42.0765	0	0.626487	1.5962	0.591243	Non-Essential	Non-Essential	-
Chr I	VC_1379_ORF	VC_1379	VC1379_hypothetical_protein	50.9677	0	0.551835	1.81214	0.522059	Non-Essential	Non-Essential	-
Chr I	VC_1380_ORF	VC_1380	VC1380_hypothetical_protein	49.8576	0	0.494181	2.02355	1.69407	Non-Essential	Non-Essential	-
Chr I	VC_1381_ORF	VC_1381	VC1381_hypothetical_protein	48.0952	0	0.892935	1.1199	1.19123	Non-Essential	Non-Essential	-
Chr I	VC_1382_ORF	VC_1382	VC1382_ATP-dependent_RNA_helicase_HrpA	50.5852	0	0.0435428	22.9659	1.68432	Non-Essential	Non-Essential	-
Chr I	VC_1383_ORF	VC_1383	VC1383_hypothetical_protein	44.697	0	0.503485	1.98616	1.17061	Non-Essential	Non-Essential	-
Chr I	VC_1384_ORF	VC_1384	VC1384_hypothetical_protein	48.4472	0	0.687259	1.45506	0.686227	Non-Essential	Non-Essential	-
Chr I	VC_1385_ORF	VC_1385	VC1385_hypothetical_protein	48.6487	0	0.564286	1.77215	0.338083	Non-Essential	Non-Essential	-
Chr I	VC_1386_ORF	VC_1386	VC1386_putative_chaperone	52.7716	0	0.407425	2.45444	1.15623	Non-Essential	Domain-Essential	-
Chr I	VC_1387_ORF	VC_1387	VC1387_hypothetical_protein	44.4444	0	0.388983	2.57081	0.347646	Non-Essential	Non-Essential	-
Chr I	VC_1388_ORF	VC_1388	VC1388_lipoate-protein_ligase_A	50.9341	0	0.490672	2.03802	1.18218	Non-Essential	Non-Essential	-
Chr I	VC_1389_ORF	VC_1389	VC1389_hypothetical_protein	47.7778	0	0.748	1.3369	0.741249	Non-Essential	Non-Essential	-
Chr I	VC_1390_ORF	VC_1390	VC1390_LysR_family_transcriptional_regulator	52.7865	0	0.379584	2.63446	1.12931	Non-Essential	Non-Essential	-
Chr I	VC_1391_ORF	VC_1391	VC1391_multidrug_transporter,_putative	52.452	0	0.822235	1.2162	0.974929	Non-Essential	Non-Essential	-
Chr I	VC_1392_ORF	VC_1392	VC1392_deoxyribodipyrimidine_photolyase,_putative	53.3993	0	0.819221	1.22067	1.30679	Non-Essential	Non-Essential	-
Chr I	VC_1393_ORF	VC_1393	VC1393_sugE_protein	48.8889	0	0.64137	1.55916	1.01511	Non-Essential	Non-Essential	-
Chr I	VC_1394_ORF	VC_1394	VC1394_methyl-accepting_chemotaxis_protein	42.7184	0	0.0868488	11.5143	0.755066	Non-Essential	Non-Essential	-
Chr I	VC_1395_ORF	VC_1395	VC1395_frameshift	42.3684	0	0.293967	3.40174	0.447439	Non-Essential	Non-Essential	-
Chr I	VC_1396_ORF	VC_1396	VC1396_hypothetical_protein	42.5287	0	0.273907	3.65087	0.887145	Non-Essential	Non-Essential	-
Chr I	VC_1397_ORF	VC_1397	VC1397_chemotaxis_protein_CheA	46.0192	0	0.351954	2.84128	0.611514	Non-Essential	Non-Essential	-
Chr I	VC_1398_ORF	VC_1398	VC1398_chemotaxis_protein_CheY	44.2667	0	0.570128	1.75399	0.632963	Non-Essential	Non-Essential	-
Chr I	VC_1399_ORF	VC_1399	VC1399_chemotaxis_protein_methyltransferase_CheR	40.7151	0	0.469891	2.12815	0.671714	Non-Essential	Non-Essential	-
Chr I	VC_1400_ORF	VC_1400	VC1400_hypothetical_protein	45.2055	0	0.236078	4.23588	0.980791	Non-Essential	Non-Essential	-
Chr I	VC_1401_ORF	VC_1401	VC1401_protein-glutamate_methylesterase_CheB	48.7465	0	0.768785	1.30075	0.722584	Non-Essential	Non-Essential	-
Chr I	VC_1402_ORF	VC_1402	VC1402_purine-binding_chemotaxis_protein_Chew,_putative	44.4658	0	0.512475	1.95131	0.601783	Non-Essential	Non-Essential	-
Chr I	VC_1403_ORF	VC_1403	VC1403_methyl-accepting_chemotaxis_protein	44.8079	0	0.347086	2.88113	0.766506	Non-Essential	Non-Essential	+	14.4024
Chr I	VC_1404_ORF	VC_1404	VC1404_hypothetical_protein	27.6423	0	1	1	2.62035	Essential	Essential	+	14.4024
Chr I	VC_1405_ORF	VC_1405	VC1405_methyl-accepting_chemotaxis_protein	44.7987	0	0.851957	1.17377	1.00919	Non-Essential	Non-Essential	+	14.4024
Chr I	VC_1406_ORF	VC_1406	VC1406_methyl-accepting_chemotaxis_protein	44.4951	0	0.614918	1.62623	0.646845	Non-Essential	Non-Essential	-
Chr I	VC_1407_ORF	VC_1407	VC1407_ATP-dependent_RNA_helicase_RhlE	48.995	0	0.575935	1.73631	0.815934	Non-Essential	Non-Essential	-
Chr I	VC_1408_ORF	VC_1408	VC1408_TetR_family_transcriptional_regulator	43.7811	0	0.264025	3.78752	1.52722	Non-Essential	Domain-Essential	-
Chr I	VC_1409_ORF	VC_1409	VC1409_multidrug_resistance_protein,_putative	48.866	0	0.661813	1.511	1.08357	Non-Essential	Non-Essential	-
Chr I	VC_1410_ORF	VC_1410	VC1410_multidrug_resistance_protein_VceA	49.7133	0	0.0986903	10.1327	0.69912	Non-Essential	Non-Essential	-
Chr I	VC_1411_ORF	VC_1411	VC1411_multidrug_resistance_protein_VceB	46.8099	0	0.365607	2.73518	0.908613	Non-Essential	Non-Essential	-
Chr I	VC_1412_ORF	VC_1412	VC1412_hypothetical_protein	44.4444	0	0.893532	1.11915	0.795043	Non-Essential	Non-Essential	-
Chr I	VC_1413_ORF	VC_1413	VC1413_methyl-accepting_chemotaxis_protein	44.7323	0	0.464415	2.15325	0.813321	Non-Essential	Non-Essential	-
Chr I	VC_1414_ORF	VC_1414	VC1414_thermostable_carboxypeptidase_1	48.127	0	0.723429	1.38231	0.736394	Non-Essential	Non-Essential	-
Chr I	VC_1415_ORF	VC_1415	VC1415_hcp_protein	49.5183	0	0.684724	1.46044	0.780373	Non-Essential	Non-Essential	-
Chr I	VC_1416_ORF	VC_1416	VC1416_vgrG_protein	49.4845	0	0.352481	2.83703	1.02943	Non-Essential	Non-Essential	+	14.7444
Chr I	VC_1417_ORF	VC_1417	VC1417_hypothetical_protein	42.8571	0	0.852073	1.17361	0.714061	Non-Essential	Non-Essential	+	16.6472
Chr I	VC_1418_ORF	VC_1418	VC1418_hypothetical_protein	39.2523	1	0.000193334	5172.4	1.61361	Non-Essential	Non-Essential	+	18.55
Chr I	VC_1419_ORF	VC_1419	VC1419_hypothetical_protein	34.6774	1	1.5221e-05	65698.8	9.40948	Essential	Non-Essential	+	18.55
Chr I	VC_1420_ORF	VC_1420	VC1420_hypothetical_protein	39.8374	0	0.899564	1.11165	1.12011	Non-Essential	Non-Essential	+	18.55
Chr I	VC_1421_ORF	VC_1421	VC1421_hypothetical_protein	44.6009	0	0.0337882	29.5961	1.60348	Non-Essential	Non-Essential	+	18.55
Chr I	VC_1422_ORF	VC_1422	VC1422_sodium/alanine_symporter	49.8911	0	0.10432	9.58586	1.76814	Non-Essential	Non-Essential	-
Chr I	VC_1423_ORF	VC_1423	VC1423_hypothetical_protein	42.7211	0	0.610166	1.6389	1.15653	Non-Essential	Non-Essential	-
Chr I	VC_1424_ORF	VC_1424	VC1424_spermidine/putrescine_ABC_transporter,_periplasmic_spermidine/putrescine-binding_protein	44.9904	0	0.185934	5.37825	0.757907	Non-Essential	Non-Essential	-
Chr I	VC_1425_ORF	VC_1425	VC1425_spermidine/putrescine_ABC_transporter,_periplasmic_spermidine/putrescine-binding_protein	44.9591	0	0.170854	5.85294	1.24098	Non-Essential	Non-Essential	-
Chr I	VC_1426_ORF	VC_1426	VC1426_spermidine/putrescine_ABC_transporter_membrane_protein	45.0065	0	0.130102	7.68625	1.42869	Non-Essential	Non-Essential	-
Chr I	VC_1427_ORF	VC_1427	VC1427_spermidine/putrescine_ABC_transporter_membrane_protein	44.8316	0	0.0432835	23.1035	1.70833	Non-Essential	Non-Essential	-
Chr I	VC_1428_ORF	VC_1428	VC1428_putrescine/spermidine_ABC_transporter_ATPase_protein	44.8854	0	0.125528	7.96637	1.9274	Non-Essential	Non-Essential	-
Chr I	VC_1429_ORF	VC_1429	VC1429_hypothetical_protein	43.026	0	0.0477523	20.9414	0.514515	Non-Essential	Non-Essential	-
Chr I	VC_1430_ORF	VC_1430	VC1430_bax_protein,_putative	43.6567	0	0.369271	2.70804	0.7385	Non-Essential	Non-Essential	-
Chr I	VC_1431_ORF	VC_1431	VC1431_hypothetical_protein	44.0909	0	0.250757	3.98793	1.23563	Non-Essential	Non-Essential	-
Chr I	VC_1432_ORF	VC_1432	VC1432_hypothetical_protein	44.373	0	0.110327	9.06397	0.770012	Non-Essential	Non-Essential	-
Chr I	VC_1433_ORF	VC_1433	VC1433_universal_stress_protein_UspE	46.519	0	0.356183	2.80755	0.71247	Non-Essential	Non-Essential	-
Chr I	VC_1434_ORF	VC_1434	VC1434_fumarate/nitrate_reduction_transcriptional_regulator	43.2935	0	0.119038	8.40071	0.766264	Non-Essential	Domain-Essential	-
Chr I	VC_1435_ORF	VC_1435	VC1435_hypothetical_protein	49.7778	0	0.348853	2.86654	1.52057	Non-Essential	Non-Essential	-
Chr I	VC_1436_ORF	VC_1436	VC1436_FixS-related_protein	41.8182	0	0.457803	2.18435	0.678564	Non-Essential	Non-Essential	-
Chr I	VC_1437_ORF	VC_1437	VC1437_cation_transporter_E1-E2_family_ATPase	46.7762	0	0.910372	1.09845	0.98523	Non-Essential	Non-Essential	-
Chr I	VC_1438_ORF	VC_1438	VC1438_hypothetical_protein	42.9769	0	0.60306	1.65821	1.31261	Non-Essential	Non-Essential	-
Chr I	VC_1439_ORF	VC_1439	VC1439_cytochrome_c_oxidase,_subunit_CcoP	46.1774	0	0.906632	1.10298	0.958432	Non-Essential	Non-Essential	-
Chr I	VC_1440_ORF	VC_1440	VC1440_cytochrome_c_oxidase,_subunit_CcoQ	43.0303	0	0.889248	1.12455	1.10672	Non-Essential	Non-Essential	-
Chr I	VC_1441_ORF	VC_1441	VC1441_cytochrome_c_oxidase,_subunit_CcoO	44.6055	0	0.818725	1.22141	1.02044	Non-Essential	Non-Essential	-
Chr I	VC_1442_ORF	VC_1442	VC1442_cytochrome_c_oxidase,_subunit_CcoN	47.629	0	0.887304	1.12701	0.964221	Non-Essential	Non-Essential	-
Chr I	VC_1443_ORF	VC_1443	VC1443_hypothetical_protein	46.9816	0	0.553157	1.80781	0.767816	Non-Essential	Non-Essential	-
Chr I	VC_1444_ORF	VC_1444	VC1444_hypothetical_protein	43.1035	0	0.704197	1.42006	0.655335	Non-Essential	Non-Essential	+	17.0447
Chr I	VC_1445_ORF	VC_1445	VC1445_sensor_histidine_kinase/response_regulator	38.918	0	0.133187	7.50822	1.75394	Domain-Essential	Domain-Essential	+	17.0447
Chr I	VC_1446_ORF	VC_1446	VC1446_toxin_secretion_transporter,_putative	49.5845	0	0.175672	5.69243	0.923108	Non-Essential	Non-Essential	+	17.0447
Chr I	VC_1447_ORF	VC_1447	VC1447_RTX_toxin_transporter	50.4273	0	0.593567	1.68473	1.42527	Non-Essential	Non-Essential	-
Chr I	VC_1448_ORF	VC_1448	VC1448_RTX_toxin_transporter	45.0763	0	0.92094	1.08585	1.12391	Domain-Essential	Domain-Essential	+	18.055
Chr I	VC_1449_ORF	VC_1449	VC1449_hypothetical_protein	41.6667	0	0.213779	4.67772	1.9561	Non-Essential	Non-Essential	+	18.055
Chr I	VC_1450_ORF	VC_1450	VC1450_RTX_toxin_activating_protein	49.1342	0	0.808013	1.2376	1.43576	Non-Essential	Non-Essential	+	18.055
Chr I	VC_1451_ORF	VC_1451	VC1451_RTX_toxin_RtxA	48.6656	0	0.037614	26.5859	0.782597	Non-Essential	Domain-Essential	-
Chr I	VC_1452_ORF	VC_1452	VC1452_RstC_protein	37.3333	0	0.71385	1.40085	0.698062	Non-Essential	Non-Essential	-
Chr I	VC_1453_ORF	VC_1453	VC1453_RstB1_protein	45.3333	0	0.884651	1.13039	1.05721	Non-Essential	Non-Essential	-
Chr I	VC_1454_ORF	VC_1454	VC1454_RstA1_protein	45.5556	0	0.196464	5.08999	0.835608	Non-Essential	Non-Essential	-
Chr I	VC_1455_ORF	VC_1455	VC1455_transcriptional_repressor_RstR	37.7581	0	0.870143	1.14924	0.937147	Domain-Essential	Non-Essential	-
Chr I	VC_1456_ORF	VC_1456	VC1456_cholera_enterotoxin,_B_subunit	32.5333	1	5.64656e-08	1.77099e+07	22.1359	Essential	Non-Essential	+	18.1115
Chr I	VC_1457_ORF	VC_1457	VC1457_cholera_enterotoxin,_A_subunit	38.4813	1	6.9211e-06	144486	4.03613	Domain-Essential	Non-Essential	+	18.1115
Chr I	VC_1458_ORF	VC_1458	VC1458_zona_occludens_toxin	49.1667	0	0.72657	1.37633	1.07399	Domain-Essential	Non-Essential	+	18.1115
Chr I	VC_1459_ORF	VC_1459	VC1459_accessory_cholera_enterotoxin	44.5578	0	0.601329	1.66298	0.344162	Non-Essential	Non-Essential	-
Chr I	VC_1460_ORF	VC_1460	VC1460_hypothetical_protein	48.676	0	0.630996	1.5848	0.860939	Non-Essential	Non-Essential	-
Chr I	VC_1461_ORF	VC_1461	VC1461_colonization_factor	47.3896	0	0.777399	1.28634	1.21028	Non-Essential	Non-Essential	-
Chr I	VC_1462_ORF	VC_1462	VC1462_RstB2_protein	44.7917	0	0.512168	1.95249	1.38248	Non-Essential	Non-Essential	-
Chr I	VC_1463_ORF	VC_1463	VC1463_RstA2_protein	45.6482	0	0.0544767	18.3565	0.693014	Non-Essential	Non-Essential	-
Chr I	VC_1464_ORF	VC_1464	VC1464_transcriptional_repressor_RstR	37.7581	0	0.917839	1.08952	1.09225	Domain-Essential	Non-Essential	-
Chr I	VC_1465_ORF	VC_1465	VC1465_hypothetical_protein	48.2051	0	0.114438	8.73836	0.504267	Non-Essential	Non-Essential	-
Chr I	VC_1466_ORF	VC_1466	VC1466_hypothetical_protein	46.4286	0	0.916201	1.09146	0.960201	Non-Essential	Non-Essential	-
Chr I	VC_1467_ORF	VC_1467	VC1467_hypothetical_protein	50.3608	0	0.723328	1.3825	0.744877	Non-Essential	Non-Essential	-
Chr I	VC_1468_ORF	VC_1468	VC1468_hypothetical_protein	46.6667	0	0.91954	1.0875	0.722379	Non-Essential	Non-Essential	-
Chr I	VC_1469_ORF	VC_1469	VC1469_phage_replication_protein_Cri	48.8846	0	0.0757955	13.1934	0.645415	Non-Essential	Non-Essential	-
Chr I	VC_1470_ORF	VC_1470	VC1470_frameshift	41.4855	0	0.658265	1.51915	1.3177	Non-Essential	Non-Essential	-
Chr I	VC_1471_ORF	VC_1471	VC1471_hypothetical_protein	38.0952	0	0.141836	7.05042	1.35089	Non-Essential	Non-Essential	-
Chr I	VC_1472_ORF	VC_1472	VC1472_hypothetical_protein	46.4286	0	0.947821	1.05505	0.859603	Non-Essential	Non-Essential	-
Chr I	VC_1473_ORF	VC_1473	VC1473_hypothetical_protein	50.3608	0	0.75114	1.33131	0.764575	Non-Essential	Non-Essential	-
Chr I	VC_1474_ORF	VC_1474	VC1474_hypothetical_protein	46.6667	0	0.956188	1.04582	0.760237	Non-Essential	Non-Essential	-
Chr I	VC_1475_ORF	VC_1475	VC1475_phage_replication_protein_Cri	48.8846	0	0.0831204	12.0307	0.644841	Non-Essential	Non-Essential	-
Chr I	VC_1476_ORF	VC_1476	VC1476_frameshift	41.4855	0	0.734874	1.36078	1.25209	Non-Essential	Non-Essential	-
Chr I	VC_1477_ORF	VC_1477	VC1477_transposase_OrfAB,_subunit_A	42.9378	0	0.129892	7.6987	1.65803	Non-Essential	Non-Essential	-
Chr I	VC_1478_ORF	VC_1478	VC1478_transposase_OrfAB,_subunit_B	44.4444	0	0.3601	2.77701	1.15444	Non-Essential	Non-Essential	-
Chr I	VC_1479_ORF	VC_1479	VC1479_hypothetical_protein	37.2222	0	0.823209	1.21476	1.02474	Non-Essential	Non-Essential	-
Chr I	VC_1480_ORF	VC_1480	VC1480_hypothetical_protein	43.5435	0	0.824511	1.21284	1.01922	Non-Essential	Non-Essential	-
Chr I	VC_1481_ORF	VC_1481	VC1481_hypothetical_protein	40.1961	0	0.344976	2.89875	0.680877	Non-Essential	Domain-Essential	-
Chr I	VC_1482_ORF	VC_1482	VC1482_ATP-dependent_protease_LA-related_protein	43.7396	0	0.08253	12.1168	0.6378	Non-Essential	Non-Essential	-
Chr I	VC_1483_ORF	VC_1483	VC1483_3-hydroxydecanoyl-(acyl_carrier_protein)_dehydratase	44.5087	0	1	1	0.541856	Essential	Essential	-
Chr I	VC_1484_ORF	VC_1484	VC1484_ribosome_modulation_factor	45.4023	0	0.807923	1.23774	1.6556	Domain-Essential	Non-Essential	-
Chr I	VC_1485_ORF	VC_1485	VC1485_hypothetical_protein	45.7227	0	0.7595	1.31666	6.38123	Essential	Essential	-
Chr I	VC_1486_ORF	VC_1486	VC1486_ABC_transporter_ATPase_component	44.9479	0	0.131657	7.59551	1.49756	Non-Essential	Non-Essential	-
Chr I	VC_1487_ORF	VC_1487	VC1487_hypothetical_protein	41.1523	0	0.876813	1.14049	0.646939	Non-Essential	Non-Essential	-
Chr I	VC_1488_ORF	VC_1488	VC1488_23S_rRNA_m(2)G2445_methyltransferase	46.2623	0	0.140742	7.10522	0.603482	Non-Essential	Domain-Essential	-
Chr I	VC_1489_ORF	VC_1489	VC1489_hypothetical_protein	34.0909	0	0.814373	1.22794	0.320459	Essential	Essential	-
Chr I	VC_1490_ORF	VC_1490	VC1490_hypothetical_protein	44.7514	0	0.00383488	260.764	0.108591	Non-Essential	Essential	-
Chr I	VC_1491_ORF	VC_1491	VC1491_dihydroorotate_dehydrogenase_2	45.4006	0	0.70882	1.4108	1.55128	Non-Essential	Non-Essential	-
Chr I	VC_1492_ORF	VC_1492	VC1492_hypothetical_protein	46.7988	0	0.0124609	80.2509	0.59037	Non-Essential	Non-Essential	-
Chr I	VC_1493_ORF	VC_1493	VC1493_hypothetical_protein	38.8186	0	0.416377	2.40167	2.04598	Essential	Domain-Essential	-
Chr I	VC_1494_ORF	VC_1494	VC1494_aminopeptidase_N	47.756	0	0.33692	2.96807	0.790129	Non-Essential	Non-Essential	-
Chr I	VC_1495_ORF	VC_1495	VC1495_hypothetical_protein	43.3752	0	0.334001	2.994	0.729182	Non-Essential	Non-Essential	-
Chr I	VC_1496_ORF	VC_1496	VC1496_carboxy-terminal_protease	44.2442	0	0.0348282	28.7124	0.671394	Non-Essential	Non-Essential	-
Chr I	VC_1497_ORF	VC_1497	VC1497_putative_solute/DNA_competence_effector	46.8899	0	0.247008	4.04845	1.08834	Non-Essential	Non-Essential	-
Chr I	VC_1498_ORF	VC_1498	VC1498_hypothetical_protein	43.696	0	0.575525	1.73754	0.842325	Non-Essential	Non-Essential	-
Chr I	VC_1499_ORF	VC_1499	VC1499_ABC_transporter,_ATP-binding_protein	46.4812	0	0.759476	1.3167	0.976124	Non-Essential	Non-Essential	-
Chr I	VC_1500_ORF	VC_1500	VC1500_PqiA_family_protein	48.1746	0	0.4689	2.13265	0.905582	Non-Essential	Non-Essential	-
Chr I	VC_1501_ORF	VC_1501	VC1501_hypothetical_protein	49.053	0	0.6602	1.51469	0.913137	Non-Essential	Non-Essential	-
Chr I	VC_1502_ORF	VC_1502	VC1502_rRNA_(cytosine-C(5)-)-methyltransferase_RsmF	48.7434	0	0.0750444	13.3254	0.53068	Domain-Essential	Domain-Essential	-
Chr I	VC_1503_ORF	VC_1503	VC1503_hypothetical_protein	43.9242	0	0.897177	1.11461	1.30278	Non-Essential	Non-Essential	-
Chr I	VC_1504_ORF	VC_1504	VC1504_hypothetical_protein	47.7642	0	0.261022	3.83109	1.3105	Non-Essential	Non-Essential	-
Chr I	VC_1505_ORF	VC_1505	VC1505_hypothetical_protein	45.8769	0	0.70563	1.41717	0.812584	Non-Essential	Non-Essential	-
Chr I	VC_1506_ORF	VC_1506	VC1506_hypothetical_protein	47.7987	0	0.544454	1.8367	0.866926	Non-Essential	Non-Essential	-
Chr I	VC_1507_ORF	VC_1507	VC1507_phospho-2-dehydro-3-deoxyheptonate_aldolase	48.064	0	0.278998	3.58425	0.807605	Non-Essential	Non-Essential	-
Chr I	VC_1508_ORF	VC_1508	VC1508_putative_nucleotide-binding_protein	46.9979	0	0.677927	1.47509	2.02629	Non-Essential	Non-Essential	-
Chr I	VC_1509_ORF	VC_1509	VC1509_NAD-dependent_deacetylase	50.7692	0	0.238166	4.19875	0.895135	Non-Essential	Non-Essential	-
Chr I	VC_1510_ORF	VC_1510	VC1510_hypothetical_protein	47.9905	0	0.0549219	18.2077	0.42478	Non-Essential	Non-Essential	-
Chr I	VC_1511_ORF	VC_1511	VC1511_formate_dehydrogenase,_cytochrome_B556_subunit	49.5344	0	0.123535	8.09487	0.577674	Non-Essential	Non-Essential	-
Chr I	VC_1512_ORF	VC_1512	VC1512_formate_dehydrogenase,_iron-sulfur_subunit	53.0378	0	0.555747	1.79938	1.00946	Non-Essential	Non-Essential	-
Chr I	VC_1513_ORF	VC_1513	VC1513_frameshift	51.2434	0	0.530417	1.88531	1.11898	Non-Essential	Non-Essential	-
Chr I	VC_1514_ORF	VC_1514	VC1514_hypothetical_protein	48.9899	0	0.475277	2.10404	0.327343	Non-Essential	Non-Essential	-
Chr I	VC_1515_ORF	VC_1515	VC1515_chaperone,_formate_dehydrogenase-specific,_putative	50.2283	0	0.568677	1.75847	0.821273	Non-Essential	Non-Essential	-
Chr I	VC_1516_ORF	VC_1516	VC1516_iron-sulfur_cluster-binding_protein	50.3008	0	0.862459	1.15947	1.00341	Non-Essential	Non-Essential	-
Chr I	VC_1517_ORF	VC_1517	VC1517_hypothetical_protein	48.6487	0	0.535022	1.86908	1.0184	Non-Essential	Non-Essential	-
Chr I	VC_1518_ORF	VC_1518	VC1518_hypothetical_protein	53.2495	0	0.743514	1.34496	1.17675	Non-Essential	Non-Essential	-
Chr I	VC_1519_ORF	VC_1519	VC1519_formate_dehydrogenase_accessory_protein	48.9152	0	0.794156	1.2592	1.36105	Non-Essential	Non-Essential	-
Chr I	VC_1520_ORF	VC_1520	VC1520_ABC_transporter,_ATP-binding_protein	48.8387	0	0.602354	1.66015	0.646011	Non-Essential	Non-Essential	-
Chr I	VC_1521_ORF	VC_1521	VC1521_sensor_histidine_kinase	47.6401	0	0.689271	1.45081	0.752878	Non-Essential	Non-Essential	-
Chr I	VC_1522_ORF	VC_1522	VC1522_sigma-54_dependent_response_regulator	50.7904	0	0.136436	7.32944	0.87446	Non-Essential	Non-Essential	-
Chr I	VC_1523_ORF	VC_1523	VC1523_hypothetical_protein	46.6184	0	0.751362	1.33092	0.935063	Non-Essential	Non-Essential	-
Chr I	VC_1524_ORF	VC_1524	VC1524_ABC_transporter,_permease_protein	51.6452	0	0.175547	5.69646	0.693038	Non-Essential	Non-Essential	-
Chr I	VC_1525_ORF	VC_1525	VC1525_ABC_transporter,_ATP-binding_protein	48.9627	0	0.332573	3.00686	1.44565	Non-Essential	Non-Essential	-
Chr I	VC_1526_ORF	VC_1526	VC1526_molybdopterin-guanine_dinucleotide_biosynthesis_protein_A	48.6928	0	0.869763	1.14974	0.68012	Non-Essential	Non-Essential	-
Chr I	VC_1527_ORF	VC_1527	VC1527_molybdopterin_biosynthesis_MoeA_protein	50.3569	0	0.815539	1.22618	1.00372	Non-Essential	Non-Essential	-
Chr I	VC_1528_ORF	VC_1528	VC1528_hypothetical_protein	39.895	0	0.516072	1.93772	0.663765	Non-Essential	Non-Essential	-
Chr I	VC_1529_ORF	VC_1529	VC1529_hypothetical_protein	39.9061	0	0.450248	2.221	1.15362	Non-Essential	Non-Essential	-
Chr I	VC_1530_ORF	VC_1530	VC1530_hypothetical_protein	38.8889	0	0.838702	1.19232	1.14181	Non-Essential	Non-Essential	-
Chr I	VC_1531_ORF	VC_1531	VC1531_hypothetical_protein	42.3913	0	0.88208	1.13368	0.463546	Non-Essential	Non-Essential	-
Chr I	VC_1532_ORF	VC_1532	VC1532_N-acetyl-D-glucosamine_kinase	49.725	0	0.743863	1.34433	0.877272	Non-Essential	Non-Essential	-
Chr I	VC_1533_ORF	VC_1533	VC1533_hypothetical_protein	47.29	0	0.819595	1.22012	1.00437	Non-Essential	Non-Essential	-
Chr I	VC_1534_ORF	VC_1534	VC1534_hypothetical_protein	48.4153	0	0.148863	6.7176	1.2568	Non-Essential	Non-Essential	-
Chr I	VC_1535_ORF	VC_1535	VC1535_methyl-accepting_chemotaxis_protein	48.7131	0	0.647564	1.54425	0.644302	Non-Essential	Domain-Essential	-
Chr I	VC_1536_ORF	VC_1536	VC1536_hypothetical_protein	43.6073	0	0.605362	1.65191	1.15499	Non-Essential	Non-Essential	-
Chr I	VC_1537_ORF	VC_1537	VC1537_lipoprotein_NlpC	46.1078	0	0.599298	1.66862	1.20663	Non-Essential	Non-Essential	-
Chr I	VC_1538_ORF	VC_1538	VC1538_hypothetical_protein	43.287	0	0.57114	1.75088	0.818795	Non-Essential	Non-Essential	-
Chr I	VC_1539_ORF	VC_1539	VC1539_hypothetical_protein	44.8674	0	0.22112	4.52243	0.712684	Non-Essential	Non-Essential	-
Chr I	VC_1540_ORF	VC_1540	VC1540_multidrug_efflux_protein	49.062	0	0.120867	8.27353	1.10438	Non-Essential	Non-Essential	-
Chr I	VC_1541_ORF	VC_1541	VC1541_hypothetical_protein	47.7642	0	0.589077	1.69757	0.793437	Non-Essential	Non-Essential	-
Chr I	VC_1542_ORF	VC_1542	VC1542_DNA_ligase	49.8233	0	0.442744	2.25864	0.575479	Non-Essential	Non-Essential	-
Chr I	VC_1543_ORF	VC_1543	VC1543_hypothetical_protein	48.3461	0	0.674621	1.48231	1.54257	Non-Essential	Non-Essential	-
Chr I	VC_1544_ORF	VC_1544	VC1544_tonB2_protein	52.0129	0	0.895896	1.1162	1.14938	Non-Essential	Non-Essential	-
Chr I	VC_1545_ORF	VC_1545	VC1545_TonB_system_transport_protein_ExbD2	50.1235	0	0.68243	1.46535	1.2609	Non-Essential	Non-Essential	-
Chr I	VC_1546_ORF	VC_1546	VC1546_TonB_system_transport_protein_ExbB2	49.7238	0	0.766101	1.30531	1.01969	Non-Essential	Non-Essential	-
Chr I	VC_1547_ORF	VC_1547	VC1547_biopolymer_transport_protein_ExbB-related_protein	50.8734	0	0.423922	2.35892	0.860994	Non-Essential	Non-Essential	-
Chr I	VC_1548_ORF	VC_1548	VC1548_hypothetical_protein	48.4849	0	0.636757	1.57046	1.32136	Non-Essential	Non-Essential	-
Chr I	VC_1549_ORF	VC_1549	VC1549_glycerol-3-phosphate_ABC_transporter,_periplasmic_glycerol-3-phosphate-binding_protein	48.3525	0	0.674074	1.48352	0.806012	Non-Essential	Non-Essential	-
Chr I	VC_1550_ORF	VC_1550	VC1550_glycerol-3-phosphate_ABC_transporter,_permease_protein	51.0204	0	0.595906	1.67812	1.43476	Non-Essential	Non-Essential	-
Chr I	VC_1551_ORF	VC_1551	VC1551_glycerol-3-phosphate_ABC_transporter,_permease_protein	46.5006	0	0.83525	1.19725	0.953965	Non-Essential	Non-Essential	-
Chr I	VC_1552_ORF	VC_1552	VC1552_glycerol-3-phosphate_transporter_ATP-binding_subunit	49.7462	0	0.743122	1.34567	0.733782	Non-Essential	Non-Essential	-
Chr I	VC_1553_ORF	VC_1553	VC1553_glycerol-3-phosphate_regulon_repressor	48.8189	0	0.793315	1.26053	0.96879	Non-Essential	Non-Essential	-
Chr I	VC_1554_ORF	VC_1554	VC1554_glycerophosphoryl_diester_phosphodiesterase,_putative	47.8992	0	0.697539	1.43361	1.11817	Non-Essential	Non-Essential	-
Chr I	VC_1555_ORF	VC_1555	VC1555_hypothetical_protein	51.2671	0	0.783289	1.27667	1.04943	Non-Essential	Non-Essential	-
Chr I	VC_1556_ORF	VC_1556	VC1556_hypothetical_protein	52.0661	0	0.755719	1.32324	1.49523	Non-Essential	Non-Essential	-
Chr I	VC_1557_ORF	VC_1557	VC1557_LacI_family_transcription_regulator	48.5024	0	0.398525	2.50925	0.653523	Non-Essential	Non-Essential	-
Chr I	VC_1558_ORF	VC_1558	VC1558_6-phospho-beta-glucosidase	47.3208	0	0.761236	1.31365	1.01839	Non-Essential	Non-Essential	-
Chr I	VC_1559_ORF	VC_1559	VC1559_hypothetical_protein	48.0392	0	0.802	1.24688	1.50176	Non-Essential	Non-Essential	-
Chr I	VC_1560_ORF	VC_1560	VC1560_catalase/peroxidase	51.1264	0	0.527443	1.89594	0.781933	Non-Essential	Non-Essential	-
Chr I	VC_1561_ORF	VC_1561	VC1561_LysR_family_transcriptional_regulator	43.1183	0	0.903249	1.10711	1.16716	Domain-Essential	Non-Essential	-
Chr I	VC_1562_ORF	VC_1562	VC1562_beta-lactamase-related_protein	44.2455	0	0.147369	6.7857	0.544666	Non-Essential	Non-Essential	-
Chr I	VC_1563_ORF	VC_1563	VC1563_hypothetical_protein	47.3943	0	0.209177	4.78065	0.585513	Non-Essential	Non-Essential	-
Chr I	VC_1564_ORF	VC_1564	VC1564_hypothetical_protein	51.2195	0	0.64021	1.56199	1.21325	Non-Essential	Non-Essential	-
Chr I	VC_1565_ORF	VC_1565	VC1565_outer_membrane_protein_TolC,_putative	49.0476	0	0.654664	1.5275	0.945927	Non-Essential	Non-Essential	-
Chr I	VC_1566_ORF	VC_1566	VC1566_hypothetical_protein	50.9465	0	0.620596	1.61135	0.86221	Non-Essential	Non-Essential	-
Chr I	VC_1567_ORF	VC_1567	VC1567_hypothetical_protein	50.7042	0	0.459911	2.17433	0.828682	Non-Essential	Non-Essential	-
Chr I	VC_1568_ORF	VC_1568	VC1568_ABC_transporter,_ATP-binding_protein	50	0	0.907617	1.10179	0.919193	Non-Essential	Non-Essential	-
Chr I	VC_1569_ORF	VC_1569	VC1569_hypothetical_protein	50	0	0.0446825	22.3801	0.39088	Non-Essential	Non-Essential	-
Chr I	VC_1570_ORF	VC_1570	VC1570_quinol_oxidase,_subunit_II	50.6546	0	0.50175	1.99302	0.819455	Non-Essential	Non-Essential	-
Chr I	VC_1571_ORF	VC_1571	VC1571_quinol_oxidase,_subunit_I	50.7474	0	0.196729	5.08313	0.970724	Non-Essential	Non-Essential	-
Chr I	VC_1572_ORF	VC_1572	VC1572_hypothetical_protein	43.5695	0	0.892304	1.12069	0.841781	Non-Essential	Non-Essential	-
Chr I	VC_1573_ORF	VC_1573	VC1573_fumarate_hydratase	51.443	0	0.581644	1.71926	0.698091	Non-Essential	Non-Essential	-
Chr I	VC_1574_ORF	VC_1574	VC1574_hypothetical_protein	44.7917	0	0.0542712	18.426	1.47197	Non-Essential	Non-Essential	-
Chr I	VC_1575_ORF	VC_1575	VC1575_hypothetical_protein	47.4945	0	0.858501	1.16482	0.983933	Non-Essential	Non-Essential	-
Chr I	VC_1576_ORF	VC_1576	VC1576_hypothetical_protein	44.3396	0	0.649903	1.53869	1.16618	Non-Essential	Non-Essential	-
Chr I	VC_1577_ORF	VC_1577	VC1577_hypothetical_protein	47.2019	0	0.00995581	100.444	1.6138	Domain-Essential	Non-Essential	+	15.9945
Chr I	VC_1578_ORF	VC_1578	VC1578_hypothetical_protein	35.865	0	0.111092	9.00157	4.13947	Domain-Essential	Non-Essential	+	15.9945
Chr I	VC_1579_ORF	VC_1579	VC1579_enterobactin_synthetase_component_F-related_protein	45.7211	0	0.00672302	148.743	1.89551	Non-Essential	Non-Essential	+	15.9945
Chr I	VC_1580_ORF	VC_1580	VC1580_LysR_family_transcriptional_regulator	48.5746	0	0.883171	1.13228	1.14522	Non-Essential	Non-Essential	-
Chr I	VC_1581_ORF	VC_1581	VC1581_NADH_dehydrogenase_subunit_L	52.6757	0	0.0814071	12.2839	0.932058	Non-Essential	Non-Essential	-
Chr I	VC_1582_ORF	VC_1582	VC1582_hypothetical_protein	54.0749	0	0.109783	9.10886	0.666686	Non-Essential	Non-Essential	-
Chr I	VC_1583_ORF	VC_1583	VC1583_superoxide_dismutase,_Cu-Zn	50.7752	0	0.909972	1.09893	0.640923	Non-Essential	Non-Essential	-
Chr I	VC_1584_ORF	VC_1584	VC1584_ankB_protein	46.5609	0	0.571007	1.75129	0.778249	Non-Essential	Non-Essential	-
Chr I	VC_1585_ORF	VC_1585	VC1585_catalase	44.8357	0	0.520458	1.92139	0.937722	Non-Essential	Non-Essential	+	16.9362
Chr I	VC_1586_ORF	VC_1586	VC1586_hypothetical_protein	38.2353	0	0.736	1.3587	1.68194	Non-Essential	Non-Essential	+	16.9362
Chr I	VC_1587_ORF	VC_1587	VC1587_hypothetical_protein	39.6825	0	0.242758	4.11934	1.99862	Domain-Essential	Non-Essential	+	16.9362
Chr I	VC_1588_ORF	VC_1588	VC1588_LysR_family_transcriptional_regulator	48.0726	0	0.854746	1.16994	1.01097	Non-Essential	Non-Essential	+	16.9362
Chr I	VC_1589_ORF	VC_1589	VC1589_alpha-acetolactate_decarboxylase	48.855	0	0.550647	1.81604	0.831237	Non-Essential	Non-Essential	-
Chr I	VC_1590_ORF	VC_1590	VC1590_acetolactate_synthase	52.1127	0	0.116366	8.59355	1.30483	Domain-Essential	Non-Essential	-
Chr I	VC_1591_ORF	VC_1591	VC1591_short_chain_dehydrogenase/reductase_family_oxidoreductase	52.1739	0	0.895206	1.11706	0.934127	Non-Essential	Non-Essential	-
Chr I	VC_1592_ORF	VC_1592	VC1592_hypothetical_protein	45.731	0	0.245482	4.07362	0.83507	Non-Essential	Non-Essential	-
Chr I	VC_1593_ORF	VC_1593	VC1593_GGDEF_family_protein	42.7907	0	0.244966	4.0822	0.688488	Non-Essential	Non-Essential	-
Chr I	VC_1594_ORF	VC_1594	VC1594_aldose_1-epimerase	51.377	0	0.49461	2.02179	1.00409	Non-Essential	Non-Essential	-
Chr I	VC_1595_ORF	VC_1595	VC1595_galactokinase	51.9704	0	0.736428	1.35791	0.99525	Non-Essential	Non-Essential	-
Chr I	VC_1596_ORF	VC_1596	VC1596_galactose-1-phosphate_uridylyltransferase	49.3298	0	0.411324	2.43117	1.09295	Domain-Essential	Non-Essential	-
Chr I	VC_1597_ORF	VC_1597	VC1597_multidrug_transporter,_putative	49.0237	0	0.73819	1.35466	0.868584	Non-Essential	Non-Essential	-
Chr I	VC_1598_ORF	VC_1598	VC1598_ABC_transporter,_periplasmic_substrate-binding_protein-related_protein	45.5758	0	0.636639	1.57075	0.711885	Non-Essential	Non-Essential	-
Chr I	VC_1599_ORF	VC_1599	VC1599_GGDEF_family_protein	42.6554	0	0.039582	25.264	0.611922	Non-Essential	Non-Essential	-
Chr I	VC_1600_ORF	VC_1600	VC1600_hypothetical_protein	42.7536	0	0.638603	1.56592	1.03322	Non-Essential	Non-Essential	-
Chr I	VC_1601_ORF	VC_1601	VC1601_hypothetical_protein	44.1542	0	0.289732	3.45146	0.79215	Non-Essential	Non-Essential	-
Chr I	VC_1602_ORF	VC_1602	VC1602_chemotaxis_protein_CheV	45.1874	0	0.366447	2.72891	0.682364	Non-Essential	Domain-Essential	-
Chr I	VC_1603_ORF	VC_1603	VC1603_hypothetical_protein	43.5006	0	0.564665	1.77096	0.79263	Non-Essential	Non-Essential	-
Chr I	VC_1604_ORF	VC_1604	VC1604_response_regulator	49.1994	0	0.474409	2.10789	1.13139	Non-Essential	Non-Essential	-
Chr I	VC_1605_ORF	VC_1605	VC1605_sensor_kinase_citA,_putative	48.5467	0	0.381985	2.61791	1.13554	Non-Essential	Non-Essential	-
Chr I	VC_1606_ORF	VC_1606	VC1606_hypothetical_protein	48.0783	0	0.849338	1.17739	1.11216	Non-Essential	Non-Essential	-
Chr I	VC_1607_ORF	VC_1607	VC1607_hypothetical_protein	51.3846	0	0.335781	2.97814	1.35711	Non-Essential	Non-Essential	-
Chr I	VC_1608_ORF	VC_1608	VC1608_hypothetical_protein	49.7423	0	0.398761	2.50777	1.00001	Non-Essential	Non-Essential	-
Chr I	VC_1609_ORF	VC_1609	VC1609_hypothetical_protein	49.1442	0	0.29336	3.40879	0.695736	Non-Essential	Non-Essential	-
Chr I	VC_1610_ORF	VC_1610	VC1610_hypothetical_protein	47.3333	0	0.809389	1.2355	0.560554	Non-Essential	Non-Essential	-
Chr I	VC_1611_ORF	VC_1611	VC1611_homoserine_O-succinyltransferase	48.75	0	0.10867	9.20215	1.01995	Non-Essential	Non-Essential	-
Chr I	VC_1612_ORF	VC_1612	VC1612_fimbrial_biogenesis_and_twitching_motility_protein,_putative	45.9384	0	0.300392	3.32898	1.08677	Domain-Essential	Non-Essential	-
Chr I	VC_1613_ORF	VC_1613	VC1613_hypothetical_protein	44	0	0.788578	1.2681	0.344737	Domain-Essential	Non-Essential	-
Chr I	VC_1614_ORF	VC_1614	VC1614_putative_SAM-dependent_methyltransferase	46.6483	0	0.91953	1.08751	1.04581	Non-Essential	Non-Essential	-
Chr I	VC_1615_ORF	VC_1615	VC1615_hypothetical_protein	43.6647	0	0.74195	1.3478	0.710423	Non-Essential	Non-Essential	-
Chr I	VC_1616_ORF	VC_1616	VC1616_glutaredoxin,_putative	44.0171	0	0.748942	1.33522	1.06992	Non-Essential	Non-Essential	-
Chr I	VC_1617_ORF	VC_1617	VC1617_LysR_family_transcriptional_regulator	44.5567	0	0.844066	1.18474	1.47179	Non-Essential	Non-Essential	-
Chr I	VC_1618_ORF	VC_1618	VC1618_multidrug_resistance_protein,_putative	49.8358	0	0.553617	1.8063	0.709391	Non-Essential	Non-Essential	-
Chr I	VC_1619_ORF	VC_1619	VC1619_hypothetical_protein	44.6266	0	0.37735	2.65006	0.523355	Non-Essential	Non-Essential	-
Chr I	VC_1619.1_ORF	VC_1619.1	VC1620_frameshift	46.0894	0	0.0844127	11.8466	0.709726	Non-Essential	Domain-Essential	-
Chr I	VC_1619.1.1_ORF	VC_1619.1.1		56.3535	0	0.738842	1.35347	0.852932	Non-Essential	Non-Essential	-
Chr I	VC_1621_ORF	VC_1621	VC1621_agglutination_protein	46.2631	0	0.72989	1.37007	0.88997	Non-Essential	Non-Essential	-
Chr I	VC_1622_ORF	VC_1622	VC1622_outer_membrane_protein,_putative	46.6354	0	0.529876	1.88723	0.940017	Non-Essential	Non-Essential	-
Chr I	VC_1623_ORF	VC_1623	VC1623_carboxynorspermidine_decarboxylase	45.7904	0	0.487149	2.05276	0.684327	Non-Essential	Non-Essential	-
Chr I	VC_1624_ORF	VC_1624	VC1624_hypothetical_protein	47.7108	0	0.914477	1.09352	1.02301	Non-Essential	Non-Essential	-
Chr I	VC_1625_ORF	VC_1625	VC1625_frameshift	49.3934	0	0.652395	1.53281	1.08313	Non-Essential	Non-Essential	-
Chr I	VC_1627_ORF	VC_1627	VC1627_pH-dependent_sodium/proton_antiporter	47.5196	0	0.151154	6.61578	0.643772	Non-Essential	Non-Essential	-
Chr I	VC_1628_ORF	VC_1628	VC1628_hypothetical_protein	49.151	0	0.514057	1.94531	0.762486	Non-Essential	Non-Essential	-
Chr I	VC_1629_ORF	VC_1629	VC1629_hypothetical_protein	48.3871	0	0.630405	1.58628	0.962265	Non-Essential	Non-Essential	-
Chr I	VC_1630_ORF	VC_1630	VC1630_ABC_transporter,_ATP-binding_protein	49.8538	0	0.67959	1.47148	0.691526	Non-Essential	Non-Essential	-
Chr I	VC_1631_ORF	VC_1631	VC1631_hypothetical_protein	50.472	0	0.123551	8.09381	1.32079	Non-Essential	Non-Essential	-
Chr I	VC_1632_ORF	VC_1632	VC1632_hypothetical_protein	51.0091	0	0.414865	2.41042	1.20599	Domain-Essential	Non-Essential	-
Chr I	VC_1633_ORF	VC_1633	VC1633_hypothetical_protein	46.0705	0	0.89749	1.11422	1.07395	Non-Essential	Non-Essential	-
Chr I	VC_1634_ORF	VC_1634	VC1634_bicyclomycin/multidrug_efflux_system	51.5755	0	0.363139	2.75377	1.19494	Non-Essential	Non-Essential	-
Chr I	VC_1635_ORF	VC_1635	VC1635_ribosomal_small_subunit_pseudouridine_synthase_A	47.9885	0	0.89462	1.11779	0.923538	Non-Essential	Non-Essential	-
Chr I	VC_1636_ORF	VC_1636	VC1636_helicase-related_protein	51.3171	0	0.832806	1.20076	1.07842	Non-Essential	Non-Essential	-
Chr I	VC_1637_ORF	VC_1637	VC1637_hypothetical_protein	46.8137	0	0.0062494	160.015	6.25384	Non-Essential	Non-Essential	-
Chr I	VC_1638_ORF	VC_1638	VC1638_DNA-binding_response_regulator	49.0909	0	0.635856	1.57268	0.463078	Non-Essential	Non-Essential	-
Chr I	VC_1639_ORF	VC_1639	VC1639_sensor_histidine_kinase	49.388	0.01	0.00438256	228.177	3.27765	Non-Essential	Non-Essential	-
Chr I	VC_1640_ORF	VC_1640	VC1640_50S_ribosomal_protein_L25	48.0287	0	0.769118	1.30019	4.15765	Essential	Essential	+	16.0874
Chr I	VC_1641_ORF	VC_1641	VC1641_hypothetical_protein	38.5013	0	0.150551	6.64225	1.56468	Domain-Essential	Non-Essential	+	16.0874
Chr I	VC_1642_ORF	VC_1642	VC1642_hypothetical_protein	48.01	0	0.507301	1.97122	1.64228	Non-Essential	Non-Essential	+	16.0874
Chr I	VC_1643_ORF	VC_1643	VC1643_methyl-accepting_chemotaxis_protein	47.292	0	0.817509	1.22323	0.885715	Non-Essential	Non-Essential	+	16.0874
Chr I	VC_1644_ORF	VC_1644	VC1644_hypothetical_protein	47.7108	0	0.388079	2.57679	0.674484	Non-Essential	Non-Essential	-
Chr I	VC_1645_ORF	VC_1645	VC1645_hypothetical_protein	46.0318	0	0.0709938	14.0857	0.740603	Non-Essential	Non-Essential	-
Chr I	VC_1646_ORF	VC_1646	VC1646_hypothetical_protein	46.0784	0	0.801623	1.24747	0.922339	Non-Essential	Non-Essential	-
Chr I	VC_1647_ORF	VC_1647	VC1647_hypothetical_protein	48.4326	0	0.117356	8.52107	0.779497	Non-Essential	Non-Essential	-
Chr I	VC_1648_ORF	VC_1648	VC1648_hypothetical_protein	50	0	0.948	1.05485	5.54988	Non-Essential	Non-Essential	-
Chr I	VC_1649_ORF	VC_1649	VC1649_trypsin,_putative	42.5015	0	0.791086	1.26409	0.939216	Domain-Essential	Domain-Essential	-
Chr I	VC_1650_ORF	VC_1650	VC1650_collagenase	48.026	0	0.804374	1.2432	0.818643	Non-Essential	Non-Essential	-
Chr I	VC_1651_ORF	VC_1651	VC1651_response_regulator_VieB	44.9459	0	0.622601	1.60616	0.985907	Non-Essential	Non-Essential	-
Chr I	VC_1652_ORF	VC_1652	VC1652_response_regulator_VieA	46.8946	0	0.869531	1.15005	0.855883	Non-Essential	Non-Essential	-
Chr I	VC_1653_ORF	VC_1653	VC1653_sensory_box_sensor_histidine_kinase/response_regulator_VieS	43.8245	0	0.160474	6.23152	0.893253	Domain-Essential	Non-Essential	+	18.0512
Chr I	VC_1654_ORF	VC_1654	VC1654_hypothetical_protein	42.3423	0	0.427399	2.33974	2.89986	Non-Essential	Non-Essential	+	18.0512
Chr I	VC_1655_ORF	VC_1655	VC1655_magnesium_transporter	49.9263	0	0.580257	1.72337	0.837236	Non-Essential	Non-Essential	+	18.0512
Chr I	VC_1656_ORF	VC_1656	VC1656_hypothetical_protein	48.7268	0	0.780947	1.2805	1.20994	Non-Essential	Non-Essential	-
Chr I	VC_1657_ORF	VC_1657	VC1657_hypothetical_protein	40.4255	0	0.44778	2.23324	2.3086	Non-Essential	Non-Essential	-
Chr I	VC_1658_ORF	VC_1658	VC1658_serine_transporter	47.8469	0	0.861614	1.16061	1.01941	Non-Essential	Non-Essential	-
Chr I	VC_1659_ORF	VC_1659	VC1659_hypothetical_protein	52.0042	0	0.751256	1.3311	1.05095	Non-Essential	Non-Essential	-
Chr I	VC_1660_ORF	VC_1660	VC1660_frameshift	48.2434	0	0.345371	2.89544	1.17607	Non-Essential	Non-Essential	-
Chr I	VC_1661_ORF	VC_1661	VC1661_hypothetical_protein	44.5946	0	0.171154	5.84268	2.0411	Non-Essential	Non-Essential	-
Chr I	VC_1662_ORF	VC_1662	VC1662_hypothetical_protein	48.6891	0	0.829935	1.20491	1.07806	Non-Essential	Non-Essential	-
Chr I	VC_1663_ORF	VC_1663	VC1663_heat_shock_protein_HslJ	47.0721	0	0.0670026	14.9248	3.68841	Non-Essential	Non-Essential	-
Chr I	VC_1664_ORF	VC_1664	VC1664_putative_ABC_transporter_solute-binding_protein	49.1732	0	0.719212	1.39041	0.99157	Non-Essential	Non-Essential	-
Chr I	VC_1665_ORF	VC_1665	VC1665_ABC_transporter,_permease_protein,_putative	50.0882	0	0.904462	1.10563	1.0417	Non-Essential	Non-Essential	-
Chr I	VC_1666_ORF	VC_1666	VC1666_ABC_transporter,_ATP-binding_protein,_putative	48.718	0	0.134499	7.43499	1.14286	Non-Essential	Non-Essential	-
Chr I	VC_1667_ORF	VC_1667	VC1667_hypothetical_protein	49.2754	0	0.905147	1.10479	1.10354	Non-Essential	Non-Essential	-
Chr I	VC_1668_ORF	VC_1668	VC1668_pseudouridine_synthase_Rlu_family_protein	48.0226	0	0.931884	1.07309	1.37149	Non-Essential	Non-Essential	-
Chr I	VC_1669_ORF	VC_1669	VC1669_sodium-dependent_transporter,_putative	46.9191	0	0.900241	1.11081	0.909835	Non-Essential	Non-Essential	-
Chr I	VC_1670_ORF	VC_1670	VC1670_cardiolipin_synthetase	48.9347	0	0.0314161	31.8308	0.496795	Non-Essential	Non-Essential	-
Chr I	VC_1671_ORF	VC_1671	VC1671_cystathionine_beta-lyase	50.4618	0	0.457021	2.18808	0.562764	Non-Essential	Non-Essential	-
Chr I	VC_1672_ORF	VC_1672	VC1672_DNA-3-methyladenine_glycosidase_I	48.2818	0	0.435796	2.29465	0.713257	Non-Essential	Non-Essential	-
Chr I	VC_1673_ORF	VC_1673	VC1673_AcrB/AcrD/AcrF_family_transporter	49.8715	0	0.555126	1.80139	0.975412	Non-Essential	Non-Essential	-
Chr I	VC_1674_ORF	VC_1674	VC1674_periplasmic_linker_protein,_putative	49.6396	0	0.461622	2.16627	1.41045	Non-Essential	Non-Essential	-
Chr I	VC_1675_ORF	VC_1675	VC1675_multidrug_resistance_protein,_putative	51.0659	0	0.323372	3.09241	1.15165	Non-Essential	Non-Essential	-
Chr I	VC_1676_ORF	VC_1676	VC1676_phage_shock_protein_C	52.0384	0	0.682869	1.46441	0.836484	Non-Essential	Non-Essential	-
Chr I	VC_1677_ORF	VC_1677	VC1677_phage_shock_protein_B	49.1453	0	0.585031	1.70931	1.61894	Non-Essential	Non-Essential	-
Chr I	VC_1678_ORF	VC_1678	VC1678_phage_shock_protein_A	46.7863	0	0.215711	4.63583	1.78989	Non-Essential	Non-Essential	-
Chr I	VC_1679_ORF	VC_1679	VC1679_psp_operon_transcriptional_activator	50.4425	0	0.100691	9.9314	1.03511	Non-Essential	Non-Essential	-
Chr I	VC_1680_ORF	VC_1680	VC1680_peptide_ABC_transporter,_periplasmic_peptide-binding_protein	49.1682	0	0.10063	9.93737	1.50725	Non-Essential	Non-Essential	-
Chr I	VC_1681_ORF	VC_1681	VC1681_peptide_ABC_transporter,_permease_protein	47.9751	0.69	0.000840848	1189.28	2.51251	Non-Essential	Non-Essential	-
Chr I	VC_1682_ORF	VC_1682	VC1682_peptide_ABC_transporter,_permease_protein	48.9865	1	0.000332715	3005.58	3.75219	Non-Essential	Non-Essential	-
Chr I	VC_1683_ORF	VC_1683	VC1683_peptide_ABC_transporter,_ATP-binding_protein	50	0	0.0023788	420.38	3.66001	Non-Essential	Non-Essential	-
Chr I	VC_1684_ORF	VC_1684	VC1684_peptide_ABC_transporter,_ATP-binding_protein	49.5564	0	0.692365	1.44432	1.23226	Non-Essential	Non-Essential	-
Chr I	VC_1685_ORF	VC_1685	VC1685_hypothetical_protein	50.8431	0	0.881975	1.13382	0.604587	Non-Essential	Non-Essential	-
Chr I	VC_1686_ORF	VC_1686	VC1686_hypothetical_protein	45.946	0	0.89651	1.11544	0.962188	Non-Essential	Non-Essential	-
Chr I	VC_1687_ORF	VC_1687	VC1687_putative_manganese-dependent_inorganic_pyrophosphatase	48.234	0	0.435455	2.29645	0.640901	Non-Essential	Non-Essential	-
Chr I	VC_1688_ORF	VC_1688	VC1688_hypothetical_protein	49.5994	0	0.680672	1.46914	0.812708	Non-Essential	Non-Essential	-
Chr I	VC_1689_ORF	VC_1689	VC1689_hypothetical_protein	49.3761	0	0.547889	1.82519	1.22982	Non-Essential	Non-Essential	-
Chr I	VC_1690_ORF	VC_1690	VC1690_alpha-1,6-galactosidase,_putative	50.4889	0	0.605653	1.65111	0.9165	Non-Essential	Non-Essential	-
Chr I	VC_1691_ORF	VC_1691	VC1691_hypothetical_protein	42.4242	0	0.428571	2.33333	6.18401	Non-Essential	Non-Essential	-
Chr I	VC_1692_ORF	VC_1692	VC1692_trimethylamine-N-oxide_reductase	51.4413	0	0.647913	1.54342	0.87231	Non-Essential	Non-Essential	-
Chr I	VC_1693_ORF	VC_1693	VC1693_cytochrome_c-type_protein_TorC	49.5359	0	0.922977	1.08345	0.842708	Non-Essential	Non-Essential	+	14.9822
Chr I	VC_1694_ORF	VC_1694	VC1694_napE_protein	45.2055	0	0.213203	4.69037	1.75019	Non-Essential	Non-Essential	+	14.9822
Chr I	VC_1695_ORF	VC_1695	VC1695_formate_transporter_1,_putative	46.382	0	0.805649	1.24123	1.23792	Non-Essential	Non-Essential	+	14.9822
Chr I	VC_1696_ORF	VC_1696	VC1696_DNA-binding_protein_inhibitor_Id-2-related_protein	47.5066	0	0.443712	2.25371	1.27735	Non-Essential	Non-Essential	-
Chr I	VC_1697_ORF	VC_1697	VC1697_hypothetical_protein	49.4585	0	0.123377	8.10521	1.649	Non-Essential	Non-Essential	-
Chr I	VC_1698_ORF	VC_1698	VC1698_hypothetical_protein	47.0679	0	0.258338	3.87089	0.664496	Non-Essential	Non-Essential	-
Chr I	VC_1699_ORF	VC_1699	VC1699_hypothetical_protein	44.8148	0	0.830405	1.20423	0.9698	Non-Essential	Non-Essential	-
Chr I	VC_1700_ORF	VC_1700	VC1700_intracellular_septation_protein_A	45.7876	0	0.708738	1.41096	0.947365	Non-Essential	Non-Essential	-
Chr I	VC_1701_ORF	VC_1701	VC1701_hypothetical_protein	48.5261	0	0.900054	1.11104	0.938946	Non-Essential	Non-Essential	-
Chr I	VC_1702_ORF	VC_1702	VC1702_YciI-like_protein	50.505	0	0.777937	1.28545	0.441766	Non-Essential	Non-Essential	-
Chr I	VC_1703_ORF	VC_1703	VC1703_hypothetical_protein	50	0	0.385445	2.5944	0.841577	Non-Essential	Non-Essential	-
Chr I	VC_1704_ORF	VC_1704	VC1704_5-methyltetrahydropteroyltriglutamate--homocysteine_S-methyltransferase	50.35	0	0.369486	2.70646	0.805041	Non-Essential	Non-Essential	-
Chr I	VC_1705_ORF	VC_1705	VC1705_hypothetical_protein	48.9583	0	0.424242	2.35714	2.08216	Non-Essential	Non-Essential	-
Chr I	VC_1706_ORF	VC_1706	VC1706_transcriptional_activator_MetR	52.1786	0	0.374031	2.67357	0.780603	Non-Essential	Non-Essential	-
Chr I	VC_1707_ORF	VC_1707	VC1707_hypothetical_protein	44.6078	0	0.48536	2.06032	0.633169	Non-Essential	Non-Essential	-
Chr I	VC_1708_ORF	VC_1708	VC1708_hypothetical_protein	48.9083	0	0.672108	1.48786	0.908443	Non-Essential	Non-Essential	-
Chr I	VC_1709_ORF	VC_1709	VC1709_zinc_protease	48.1401	0	0.663134	1.50799	0.838352	Non-Essential	Non-Essential	-
Chr I	VC_1710_ORF	VC_1710	VC1710_hypothetical_protein	47.6191	0	0.161323	6.19875	1.36056	Non-Essential	Non-Essential	-
Chr I	VC_1711_ORF	VC_1711	VC1711_hypothetical_protein	50.8017	0	0.208317	4.80038	0.879233	Non-Essential	Non-Essential	-
Chr I	VC_1712_ORF	VC_1712	VC1712_hypothetical_protein	48.2927	0	0.568296	1.75965	0.779875	Non-Essential	Non-Essential	-
Chr I	VC_1713_ORF	VC_1713	VC1713_AsnC_family_transcriptional_regulator	48.8739	0	0.844208	1.18454	0.878614	Non-Essential	Non-Essential	-
Chr I	VC_1714_ORF	VC_1714	VC1714_cell_division_protein_MukB	52.2341	0.1	0.00221392	451.688	0.442219	Non-Essential	Non-Essential	-
Chr I	VC_1715_ORF	VC_1715	VC1715_condesin_subunit_E	52.1505	0	0.77825	1.28493	0.727643	Non-Essential	Non-Essential	-
Chr I	VC_1716_ORF	VC_1716	VC1716_condesin_subunit_F	50.1495	0	0.439915	2.27317	0.798044	Non-Essential	Non-Essential	-
Chr I	VC_1717_ORF	VC_1717	VC1717_putative_metallothionein_SmtA	48.4036	0	0.128348	7.79131	1.6091	Non-Essential	Non-Essential	-
Chr I	VC_1718_ORF	VC_1718	VC1718_hypothetical_protein	49.7055	0	0.923516	1.08282	0.988583	Non-Essential	Non-Essential	-
Chr I	VC_1719_ORF	VC_1719	VC1719_DNA-binding_transcriptional_regulator_TorR	47.8014	0	0.846435	1.18142	1.0295	Non-Essential	Non-Essential	-
Chr I	VC_1720_ORF	VC_1720	VC1720_chaperone_protein_TorD	46.4555	0	0.886325	1.12825	1.03234	Non-Essential	Non-Essential	-
Chr I	VC_1721_ORF	VC_1721	VC1721_LacI_family_transcription_regulator	48.368	0	0.855598	1.16877	0.913213	Non-Essential	Non-Essential	-
Chr I	VC_1722_ORF	VC_1722	VC1722_hypothetical_protein	44.898	0	0.842757	1.18658	1.32538	Non-Essential	Non-Essential	-
Chr I	VC_1723_ORF	VC_1723	VC1723_hypothetical_protein	47.2464	0	0.358324	2.79077	0.750125	Non-Essential	Non-Essential	-
Chr I	VC_1724_ORF	VC_1724	VC1724_hypothetical_protein	54.4872	0	0.428571	2.33333	0.0833333	Non-Essential	Non-Essential	-
Chr I	VC_1725_ORF	VC_1725	VC1725_beta-ketoadipate_enol-lactone_hydrolase,_putative	47.4969	0	0.498688	2.00526	1.01219	Non-Essential	Non-Essential	-
Chr I	VC_1726_ORF	VC_1726	VC1726_glycogen_synthase	48.7972	0	0.488201	2.04833	1.24953	Non-Essential	Non-Essential	-
Chr I	VC_1727_ORF	VC_1727	VC1727_glucose-1-phosphate_adenylyltransferase	46.5517	0	0.12156	8.2264	0.652523	Non-Essential	Non-Essential	-
Chr I	VC_1728_ORF	VC_1728	VC1728_hypothetical_protein	38.5185	0	0.694085	1.44075	0.586106	Non-Essential	Non-Essential	-
Chr I	VC_1729_ORF	VC_1729	VC1729_hypothetical_protein	46.8469	0	0.254329	3.93191	0.405282	Non-Essential	Non-Essential	-
Chr I	VC_1730_ORF	VC_1730	VC1730_DNA_topoisomerase_I	50.3231	0	0.364762	2.74151	6.78623	Domain-Essential	Domain-Essential	-
Chr I	VC_1731_ORF	VC_1731	VC1731_hypothetical_protein	38.1526	0	0.453107	2.20698	0.492415	Non-Essential	Non-Essential	-
Chr I	VC_1732_ORF	VC_1732	VC1732_3-phosphoshikimate_1-carboxyvinyltransferase	50.6635	0.52	0.00101615	984.11	0.284211	Non-Essential	Domain-Essential	-
Chr I	VC_1733_ORF	VC_1733	VC1733_hypothetical_protein	43.1373	0	0.770713	1.2975	0.810578	Non-Essential	Non-Essential	-
Chr I	VC_1734_ORF	VC_1734	VC1734_hypothetical_protein	42.8571	0	0.245635	4.07108	5.80931	Non-Essential	Non-Essential	-
Chr I	VC_1735_ORF	VC_1735	VC1735_leucyl/phenylalanyl-tRNA--protein_transferase	50.5465	0	0.744458	1.34326	1.27398	Non-Essential	Non-Essential	-
Chr I	VC_1736_ORF	VC_1736	VC1736_arginyl-tRNA-protein_transferase	46.2963	0	0.783898	1.27568	1.04944	Non-Essential	Non-Essential	-
Chr I	VC_1737_ORF	VC_1737	VC1737_translation_initiation_factor_IF-1	43.8356	0	1	1	#DIV/0!	Essential	Essential	-
Chr I	VC_1738_ORF	VC_1738	VC1738_hypothetical_protein	50.3333	0	0.556324	1.79751	7.35666	Essential	Essential	-
Chr I	VC_1739_ORF	VC_1739	VC1739_hypothetical_protein	49.1583	0	1	1	#DIV/0!	Essential	Essential	-
Chr I	VC_1740_ORF	VC_1740	VC1740_acyl-CoA_dehydrogenase	51.5988	0	0.825097	1.21198	0.805322	Non-Essential	Non-Essential	-
Chr I	VC_1741_ORF	VC_1741	VC1741_TetR_family_transcriptional_regulator	47.7037	0	0.47085	2.12382	1.19974	Non-Essential	Non-Essential	-
Chr I	VC_1742_ORF	VC_1742	VC1742_hypothetical_protein	42.029	0	0.882857	1.13269	1.22414	Non-Essential	Non-Essential	-
Chr I	VC_1743_ORF	VC_1743	VC1743_hypothetical_protein	49.3177	0	0.346756	2.88387	1.26822	Non-Essential	Non-Essential	-
Chr I	VC_1744_ORF	VC_1744	VC1744_hypothetical_protein	48.5816	0	0.769297	1.29989	1.00583	Non-Essential	Non-Essential	-
Chr I	VC_1745_ORF	VC_1745	VC1745_succinate-semialdehyde_dehydrogenase	50.2386	0	0.587746	1.70141	1.09942	Non-Essential	Non-Essential	-
Chr I	VC_1746_ORF	VC_1746	VC1746_TetR_family_transcriptional_regulator	47.7778	0	0.797513	1.2539	0.959571	Non-Essential	Non-Essential	-
Chr I	VC_1747_ORF	VC_1747	VC1747_hypothetical_protein	39.5556	0	0.75353	1.32709	1.81228	Non-Essential	Non-Essential	-
Chr I	VC_1748_ORF	VC_1748	VC1748_hypothetical_protein	46.9091	0	0.772985	1.29369	1.11415	Non-Essential	Non-Essential	-
Chr I	VC_1749_ORF	VC_1749	VC1749_hypothetical_protein	45.2323	0	0.527853	1.89447	0.805251	Non-Essential	Non-Essential	-
Chr I	VC_1750_ORF	VC_1750	VC1750_hypothetical_protein	44.1176	0	0.840719	1.18946	0.858427	Non-Essential	Non-Essential	-
Chr I	VC_1751_ORF	VC_1751	VC1751_hypothetical_protein	45.3925	0	0.665254	1.50319	0.741039	Non-Essential	Non-Essential	-
Chr I	VC_1752_ORF	VC_1752	VC1752_hypothetical_protein	42.8571	0	0.913672	1.09448	0.794327	Non-Essential	Non-Essential	-
Chr I	VC_1753_ORF	VC_1753	VC1753_paraquat-inducible_protein_A	45.2107	0	0.248229	4.02854	1.19822	Non-Essential	Non-Essential	-
Chr I	VC_1754_ORF	VC_1754	VC1754_paraquat-inducible_protein_B	45.8029	0	0.265885	3.76103	1.1672	Non-Essential	Non-Essential	-
Chr I	VC_1755_ORF	VC_1755	VC1755_hypothetical_protein	48.7047	0	0.73026	1.36938	0.665224	Non-Essential	Non-Essential	-
Chr I	VC_1756_ORF	VC_1756	VC1756_periplasmic_linker_protein,_putative	51.1416	0	0.790265	1.2654	1.25945	Non-Essential	Non-Essential	-
Chr I	VC_1757_ORF	VC_1757	VC1757_AcrB/AcrD/AcrF_family_transporter	52.9335	0	0.737533	1.35587	0.986175	Non-Essential	Non-Essential	-
Chr I	VC_1758_ORF	VC_1758	VC1758_phage_family_integrase	44.0939	0	0.701169	1.42619	0.951695	Non-Essential	Non-Essential	-
Chr I	VC_1759_ORF	VC_1759		46.9602	0	0.595211	1.68008	1.03275	Non-Essential	Non-Essential	-
Chr I	VC_1760_ORF	VC_1760	VC1760_helicase,_putative	41.091	0	0.460869	2.16982	0.839101	Non-Essential	Non-Essential	-
Chr I	VC_1761_ORF	VC_1761	VC1761_hypothetical_protein	40.2299	0	0.543655	1.8394	0.748107	Non-Essential	Non-Essential	-
Chr I	VC_1762_ORF	VC_1762	VC1762_hypothetical_protein	40.6336	0	0.913683	1.09447	1.15232	Non-Essential	Non-Essential	-
Chr I	VC_1763_ORF	VC_1763	VC1763_chemotaxis_protein_MotB-related_protein	40.136	0	0.842278	1.18726	0.880797	Non-Essential	Non-Essential	-
Chr I	VC_1764_ORF	VC_1764	VC1764_hypothetical_protein	41.3013	0	0.327186	3.05636	0.810034	Non-Essential	Non-Essential	-
Chr I	VC_1765_ORF	VC_1765	VC1765_type_I_restriction_enzyme_HsdR,_putative	43.3366	0	0.196918	5.07825	0.835382	Non-Essential	Non-Essential	-
Chr I	VC_1766_ORF	VC_1766	VC1766_hypothetical_protein	43.2731	0	0.799968	1.25005	1.01114	Non-Essential	Non-Essential	-
Chr I	VC_1767_ORF	VC_1767	VC1767_hypothetical_protein	44.9398	0	0.582022	1.71815	0.969747	Non-Essential	Non-Essential	-
Chr I	VC_1768_ORF	VC_1768	VC1768_hypothetical_protein	40.6048	0	0.522995	1.91206	0.687992	Non-Essential	Non-Essential	-
Chr I	VC_1769_ORF	VC_1769	VC1769_DNA_methylase_HsdM,_putative	43.8707	0	0.4304	2.32342	1.03221	Non-Essential	Non-Essential	-
Chr I	VC_1770_ORF	VC_1770	VC1770_hypothetical_protein	41.7151	0	0.799276	1.25113	0.969711	Non-Essential	Non-Essential	-
Chr I	VC_1771_ORF	VC_1771	VC1771_hypothetical_protein	41.8509	0	0.827656	1.20823	0.850379	Non-Essential	Non-Essential	+	16.8498
Chr I	VC_1772_ORF	VC_1772	VC1772_hypothetical_protein	44.8316	0	0.534423	1.87118	0.821429	Non-Essential	Non-Essential	+	16.8498
Chr I	VC_1773_ORF	VC_1773	VC1773_hypothetical_protein	36.1345	0	0.0043337	230.75	1.86953	Domain-Essential	Non-Essential	+	16.8498
Chr I	VC_1774_ORF	VC_1774	VC1774_hypothetical_protein	41.645	0	0.812406	1.23091	0.955083	Non-Essential	Non-Essential	+	16.8498
Chr I	VC_1775_ORF	VC_1775	VC1775_hypothetical_protein	43.6081	0	0.77372	1.29246	0.786262	Non-Essential	Non-Essential	+	16.8498
Chr I	VC_1776_ORF	VC_1776	VC1776_N-acetylneuraminate_lyase,_putative	43.1438	0	0.505422	1.97854	0.710394	Non-Essential	Non-Essential	-
Chr I	VC_1777_ORF	VC_1777	VC1777_hypothetical_protein	45.3271	0	0.177478	5.63449	1.15287	Non-Essential	Non-Essential	-
Chr I	VC_1778_ORF	VC_1778	VC1778_hypothetical_protein	41.1877	0	0.906434	1.10322	0.69747	Non-Essential	Non-Essential	-
Chr I	VC_1779_ORF	VC_1779	VC1779_C4-dicarboxylate-binding_periplasmic_protein	44.617	0	0.604261	1.65492	0.693034	Non-Essential	Non-Essential	-
Chr I	VC_1780_ORF	VC_1780	VC1780_hypothetical_protein	34.0136	0	0.441958	2.26266	0.473166	Non-Essential	Essential	-
Chr I	VC_1781_ORF	VC_1781	VC1781_N-acetylmannosamine-6-phosphate_2-epimerase	47.1646	0	0.228822	4.37021	0.736363	Non-Essential	Domain-Essential	-
Chr I	VC_1782_ORF	VC_1782	VC1782_N-acetylmannosamine_kinase	45.0232	0	0.545382	1.83358	1.08762	Non-Essential	Non-Essential	-
Chr I	VC_1783_ORF	VC_1783	VC1783_N-acetylglucosamine-6-phosphate_deacetylase	44.9428	0	0.561405	1.78125	1.13864	Non-Essential	Non-Essential	-
Chr I	VC_1784_ORF	VC_1784	VC1784_neuraminidase	45.1733	0	0.783245	1.27674	0.977017	Non-Essential	Non-Essential	-
Chr I	VC_1785_ORF	VC_1785	VC1785_transcriptional_regulator	44.4444	0	0.562354	1.77824	1.33868	Non-Essential	Non-Essential	-
Chr I	VC_1786_ORF	VC_1786	VC1786_DNA_repair_protein_RadC,_putative	48.847	0	0.621442	1.60916	0.918106	Non-Essential	Non-Essential	-
Chr I	VC_1787_ORF	VC_1787	VC1787_hypothetical_protein	45.6522	0	0.8771	1.14012	0.691701	Non-Essential	Non-Essential	-
Chr I	VC_1788_ORF	VC_1788	VC1788_hypothetical_protein	43.1035	0	0.555868	1.79899	1.091	Non-Essential	Non-Essential	-
Chr I	VC_1789_ORF	VC_1789	VC1789_transposase_OrfAB,_subunit_B	44.4444	0	0.797824	1.25341	1.10856	Non-Essential	Non-Essential	-
Chr I	VC_1790_ORF	VC_1790	VC1790_transposase_OrfAB,_subunit_A	43.1884	0	0.270143	3.70175	1.52872	Non-Essential	Non-Essential	-
Chr I	VC_1791_ORF	VC_1791	VC1791_hypothetical_protein	43.9962	0	0.55032	1.81712	1.22327	Non-Essential	Non-Essential	-
Chr I	VC_1792_ORF	VC_1792	VC1792_hypothetical_protein	42.7778	0	0.795703	1.25675	1.01347	Non-Essential	Non-Essential	-
Chr I	VC_1793_ORF	VC_1793	VC1793_hypothetical_protein	39.1534	0	0.901476	1.10929	1.08376	Non-Essential	Non-Essential	-
Chr I	VC_1794_ORF	VC_1794	VC1794_hypothetical_protein	37.8238	0	0.722545	1.384	0.825765	Non-Essential	Non-Essential	-
Chr I	VC_1795_ORF	VC_1795	VC1795_transcriptional_regulator,_putative	38.9408	0	0.780441	1.28133	1.0054	Non-Essential	Non-Essential	-
Chr I	VC_1796_ORF	VC_1796	VC1796_middle_operon_regulator-related_protein	39.7333	0	0.911513	1.09708	1.12738	Non-Essential	Non-Essential	-
Chr I	VC_1797_ORF	VC_1797	VC1797_hypothetical_protein	40.0433	0	0.606959	1.64756	1.23247	Non-Essential	Non-Essential	-
Chr I	VC_1798_ORF	VC_1798	VC1798_eha_protein	44.5312	0	0.0985002	10.1523	0.692942	Non-Essential	Non-Essential	-
Chr I	VC_1799_ORF	VC_1799	VC1799_hypothetical_protein	47.7247	0	0.014411	69.3914	0.497222	Non-Essential	Non-Essential	-
Chr I	VC_1800_ORF	VC_1800	VC1800_hypothetical_protein	44.2387	0	0.885748	1.12899	0.948982	Non-Essential	Non-Essential	-
Chr I	VC_1801_ORF	VC_1801	VC1801_hypothetical_protein	34.7107	0	0.847924	1.17935	0.892257	Essential	Essential	-
Chr I	VC_1802_ORF	VC_1802	VC1802_hypothetical_protein	38.8186	0	0.997353	1.00265	1.20236	Essential	Essential	-
Chr I	VC_1803_ORF	VC_1803	VC1803_hypothetical_protein	40.4762	0	0.395663	2.5274	3.47829	Essential	Essential	-
Chr I	VC_1804_ORF	VC_1804	VC1804_hypothetical_protein	48.254	0	0.199185	5.02047	0.747188	Non-Essential	Non-Essential	-
Chr I	VC_1805_ORF	VC_1805	VC1805_hypothetical_protein	45.4139	0	0.313825	3.18649	0.582809	Non-Essential	Non-Essential	-
Chr I	VC_1806_ORF	VC_1806	VC1806_hypothetical_protein	43.3637	0	0.886568	1.12794	0.971613	Non-Essential	Non-Essential	+	19.1117
Chr I	VC_1807_ORF	VC_1807	VC1807_frameshift	32.2933	1	1.47135e-07	6.7965e+06	7.71443	Essential	Non-Essential	+	19.1117
Chr I	VC_1808_ORF	VC_1808	VC1808_hypothetical_protein	29.1962	1	4.58641e-08	2.18035e+07	3.90807	Essential	Non-Essential	+	19.1117
Chr I	VC_1809_ORF	VC_1809	VC1809_transcriptional_regulator,_putative	47.1861	0	0.274404	3.64426	0.474926	Non-Essential	Non-Essential	+	19.1117
Chr I	VC_1810_ORF	VC_1810	VC1810_hypothetical_protein	43.6275	0	0.151475	6.60175	2.44293	Non-Essential	Non-Essential	-
Chr I	VC_1811_ORF	VC_1811	VC1811_hypothetical_protein	47.0464	0	0.768946	1.30048	0.945389	Non-Essential	Non-Essential	-
Chr I	VC_1812_ORF	VC_1812	VC1812_hypothetical_protein	45.9524	0	0.296719	3.37019	1.13839	Non-Essential	Non-Essential	-
Chr I	VC_1813_ORF	VC_1813	VC1813_hypothetical_protein	41.9355	0	0.716571	1.39553	0.74156	Non-Essential	Non-Essential	-
Chr I	VC_1814_ORF	VC_1814	VC1814_deoxyribodipyrimidine_photolyase	50.5772	0	0.665171	1.50337	1.5262	Non-Essential	Non-Essential	-
Chr I	VC_1815_ORF	VC_1815	VC1815_C_factor_cell-cell_signaling_protein	52.8249	0	0.405708	2.46483	1.04793	Non-Essential	Non-Essential	-
Chr I	VC_1816_ORF	VC_1816	VC1816_hypothetical_protein	45.3704	0	0.323666	3.0896	1.54424	Non-Essential	Non-Essential	-
Chr I	VC_1817_ORF	VC_1817	VC1817_sigma-54_dependent_transcriptional_regulator	50.3968	0	0.883068	1.13242	0.843346	Non-Essential	Non-Essential	-
Chr I	VC_1818_ORF	VC_1818	VC1818_hypothetical_protein	45.098	0	0.863492	1.15809	0.525372	Non-Essential	Non-Essential	-
Chr I	VC_1819_ORF	VC_1819	VC1819_aldehyde_dehydrogenase	49.5727	0	0.644626	1.55129	1.24938	Non-Essential	Non-Essential	+	17.0051
Chr I	VC_1820_ORF	VC_1820	VC1820_PTS_system,_fructose-specific_IIA_component	37.415	0	0.0740066	13.5123	5.31738	Domain-Essential	Non-Essential	+	17.0051
Chr I	VC_1821_ORF	VC_1821	VC1821_PTS_system,_fructose-specific_IIBC_component	49.7863	0	0.441296	2.26605	0.988335	Non-Essential	Non-Essential	+	17.0051
Chr I	VC_1822_ORF	VC_1822	VC1822_PTS_system,_fructose-specific_IIABC_component	49.5177	0	0.836003	1.19617	0.933974	Non-Essential	Non-Essential	-
Chr I	VC_1823_ORF	VC_1823	VC1823_PTS_system,_fructose-specific_IIB_component	49.3333	0	0.942844	1.06062	0.952879	Non-Essential	Non-Essential	-
Chr I	VC_1824_ORF	VC_1824	VC1824_PTS_system,_nitrogen_regulatory_IIA_component,_putative	47.6923	0	0.868334	1.15163	0.962863	Non-Essential	Non-Essential	-
Chr I	VC_1825_ORF	VC_1825	VC1825_transcriptional_regulator	42.7381	0	0.24146	4.14147	1.37669	Non-Essential	Non-Essential	+	16.7479
Chr I	VC_1826_ORF	VC_1826	VC1826_PTS_system,_fructose-specific_IIABC_component	50.368	0	0.149781	6.6764	1.62383	Non-Essential	Non-Essential	+	16.7479
Chr I	VC_1827_ORF	VC_1827	VC1827_mannose-6-phosphate_isomerase	46.1011	0	0.897174	1.11461	0.989865	Non-Essential	Non-Essential	-
Chr I	VC_1828_ORF	VC_1828	VC1828_hypothetical_protein	46.5784	0	0.207639	4.81605	1.29201	Non-Essential	Non-Essential	-
Chr I	VC_1829_ORF	VC_1829	VC1829_hypothetical_protein	42.5926	0	0.644615	1.55131	1.08431	Domain-Essential	Essential	-
Chr I	VC_1830_ORF	VC_1830	VC1830_hypothetical_protein	44.7917	0	1	1	0.417151	Non-Essential	Non-Essential	-
Chr I	VC_1831_ORF	VC_1831	VC1831_sensor_histidine_kinase	45.0475	0	0.203492	4.9142	0.848078	Non-Essential	Non-Essential	-
Chr I	VC_1832_ORF	VC_1832	VC1832_hypothetical_protein	45.0262	0	0.873349	1.14502	1.00024	Non-Essential	Non-Essential	-
Chr I	VC_1833_ORF	VC_1833	VC1833_quinolinate_synthetase	46.7043	0	0.0827783	12.0805	0.768005	Non-Essential	Non-Essential	-
Chr I	VC_1834_ORF	VC_1834	VC1834_hypothetical_protein	46.7974	0	0.41003	2.43884	1.69851	Non-Essential	Non-Essential	-
Chr I	VC_1835_ORF	VC_1835	VC1835_peptidoglycan-associated_lipoprotein	47.3988	1	0.000262419	3810.7	0.192645	Non-Essential	Domain-Essential	-
Chr I	VC_1836_ORF	VC_1836	VC1836_translocation_protein_TolB	45.3806	1	2.13883e-05	46754.6	0.153948	Non-Essential	Essential	-
Chr I	VC_1837_ORF	VC_1837	VC1837_tolA_protein	47.1522	0	0.00965244	103.601	0.322927	Non-Essential	Domain-Essential	-
Chr I	VC_1838_ORF	VC_1838	VC1838_tolR_membrane_protein	43.0839	0	0.0317347	31.5112	0.330209	Non-Essential	Non-Essential	-
Chr I	VC_1839_ORF	VC_1839	VC1839_tolQ_protein	46.1988	0.63	0.000906701	1102.9	0.336558	Non-Essential	Domain-Essential	-
Chr I	VC_1840_ORF	VC_1840	VC1840_hypothetical_protein	43.3761	0	0.130177	7.68183	0.542992	Non-Essential	Non-Essential	-
Chr I	VC_1841_ORF	VC_1841	VC1841_hypothetical_protein	47.7987	0	0.76308	1.31048	1.26772	Non-Essential	Non-Essential	-
Chr I	VC_1842_ORF	VC_1842	VC1842_hypothetical_protein	44.4444	0	0.520967	1.91951	0.727795	Non-Essential	Non-Essential	-
Chr I	VC_1843_ORF	VC_1843	VC1843_cytochrome_d_ubiquinol_oxidase,_subunit_II	47.0536	1	1.64984e-05	60611.9	0.160218	Domain-Essential	Essential	-
Chr I	VC_1844_ORF	VC_1844	VC1844_cytochrome_d_ubiquinol_oxidase,_subunit_I	47.048	1	4.00217e-06	249864	0.371189	Non-Essential	Essential	-
Chr I	VC_1845_ORF	VC_1845	VC1845_Holliday_junction_DNA_helicase_RuvB	47.1642	1	3.21095e-05	31143.4	0.166103	Non-Essential	Essential	-
Chr I	VC_1846_ORF	VC_1846	VC1846_Holliday_junction_DNA_helicase_RuvA	48.2927	0	0.263658	3.7928	0.470325	Non-Essential	Non-Essential	-
Chr I	VC_1847_ORF	VC_1847	VC1847_Holliday_junction_resolvase	49.6169	0	0.0115318	86.7167	0.232309	Non-Essential	Domain-Essential	-
Chr I	VC_1848_ORF	VC_1848	VC1848_cysteinyl-tRNA_synthetase	46.5942	0	0.567159	1.76317	0.525308	Essential	Essential	-
Chr I	VC_1849_ORF	VC_1849	VC1849_peptidyl-prolyl_cis-trans_isomerase_B	46.0606	0	0.352058	2.84044	0.489947	Non-Essential	Non-Essential	-
Chr I	VC_1850_ORF	VC_1850	VC1850_UDP-2,3-diacylglucosamine_hydrolase	43.7586	0	0.161754	6.18222	8.62115	Essential	Essential	-
Chr I	VC_1851_ORF	VC_1851	VC1851_hypothetical_protein	43.6214	0	0.896002	1.11607	0.830024	Non-Essential	Non-Essential	-
Chr I	VC_1852_ORF	VC_1852	VC1852_hypothetical_protein	43.4211	0	0.900393	1.11063	0.754236	Non-Essential	Domain-Essential	-
Chr I	VC_1853_ORF	VC_1853	VC1853_hypothetical_protein	37.037	0	0.820569	1.21867	0.811093	Non-Essential	Non-Essential	-
Chr I	VC_1854_ORF	VC_1854	VC1854_porin,_putative	41.9151	0	0.369801	2.70416	0.713259	Non-Essential	Non-Essential	-
Chr I	VC_1855_ORF	VC_1855	VC1855_ATP-dependent_DNA_helicase_DinG	46.6856	0	0.337502	2.96295	0.922002	Non-Essential	Non-Essential	-
Chr I	VC_1856_ORF	VC_1856	VC1856_hypothetical_protein	50	0	0.669335	1.49402	1.0754	Non-Essential	Non-Essential	-
Chr I	VC_1857_ORF	VC_1857	VC1857_primosomal_replication_protein_N%60%60	46.6312	0	0.392749	2.54616	0.710188	Non-Essential	Non-Essential	-
Chr I	VC_1858_ORF	VC_1858	VC1858_hypothetical_protein	47.8873	0	0.495635	2.01761	1.36881	Non-Essential	Non-Essential	-
Chr I	VC_1859_ORF	VC_1859	VC1859_methyl-accepting_chemotaxis_protein	47.7133	0	0.701148	1.42623	0.913547	Non-Essential	Non-Essential	-
Chr I	VC_1860_ORF	VC_1860	VC1860_exonuclease_III	46.0966	0	0.897344	1.1144	0.873259	Non-Essential	Non-Essential	-
Chr I	VC_1861_ORF	VC_1861	VC1861_amino_acid_ABC_transporter,_permease_protein	46.6077	0	0.216366	4.6218	0.858382	Non-Essential	Non-Essential	-
Chr I	VC_1862_ORF	VC_1862	VC1862_amino_acid_ABC_transporter,_permease_protein	48.5313	0	0.899238	1.11205	1.12184	Non-Essential	Non-Essential	-
Chr I	VC_1863_ORF	VC_1863	VC1863_amino_acid_ABC_transporter,_periplasmic_amino_acid-binding_protein	46.6156	0	0.0590323	16.9399	0.545037	Non-Essential	Non-Essential	-
Chr I	VC_1864_ORF	VC_1864	VC1864_amino_acid_ABC_transporter,_ATP-binding_protein	47.0817	0	0.829397	1.20569	0.707901	Non-Essential	Non-Essential	-
Chr I	VC_1865_ORF	VC_1865	VC1865_hypothetical_protein	49.9357	0	0.940072	1.06375	0.801645	Non-Essential	Non-Essential	-
Chr I	VC_1866_ORF	VC_1866	VC1866_formate_acetyltransferase	47.9272	0	0.413929	2.41587	0.816945	Non-Essential	Non-Essential	-
Chr I	VC_1867_ORF	VC_1867	VC1867_hypothetical_protein	48.0078	0	0.667228	1.49874	1.02485	Non-Essential	Non-Essential	-
Chr I	VC_1868_ORF	VC_1868	VC1868_methyl-accepting_chemotaxis_protein	47.2621	0	0.123348	8.10714	1.37725	Non-Essential	Non-Essential	-
Chr I	VC_1869_ORF	VC_1869	VC1869_pyruvate_formate_lyase-activating_enzyme_1	46.1538	0	0.843975	1.18487	0.747263	Non-Essential	Non-Essential	-
Chr I	VC_1870_ORF	VC_1870	VC1870_hypothetical_protein	46.908	0	0.262175	3.81425	0.953475	Non-Essential	Non-Essential	-
Chr I	VC_1871_ORF	VC_1871	VC1871_hypothetical_protein	47.3684	0	0.752058	1.32969	0.851075	Non-Essential	Non-Essential	-
Chr I	VC_1872_ORF	VC_1872	VC1872_hypothetical_protein	47.1318	0	0.706299	1.41583	0.758002	Non-Essential	Non-Essential	-
Chr I	VC_1873_ORF	VC_1873	VC1873_hypothetical_protein	47.6415	0	0.826482	1.20995	0.836363	Non-Essential	Non-Essential	-
Chr I	VC_1874_ORF	VC_1874	VC1874_SpoVR_family_protein	46.8085	0	0.753302	1.32749	0.736193	Non-Essential	Non-Essential	-
Chr I	VC_1875_ORF	VC_1875	VC1875_3-deoxy-manno-octulosonate_cytidylyltransferase	52.5692	0	1	1	0.845996	Essential	Essential	-
Chr I	VC_1876_ORF	VC_1876	VC1876_hypothetical_protein	48.3333	0	0.911963	1.09654	0.819914	Domain-Essential	Domain-Essential	-
Chr I	VC_1877_ORF	VC_1877	VC1877_tetraacyldisaccharide_4_-kinase	51.3353	0	0.71296	1.4026	0.525862	Essential	Essential	-
Chr I	VC_1878_ORF	VC_1878	VC1878_lipid_transporter_ATP-binding/permease_protein	49.1709	0	1	1	#DIV/0!	Essential	Essential	-
Chr I	VC_1879_ORF	VC_1879	VC1879_Rec2-related_protein	49.4024	0	0.868265	1.15172	0.935149	Non-Essential	Non-Essential	-
Chr I	VC_1880_ORF	VC_1880	VC1880_hypothetical_protein	50.0942	0	0.383891	2.6049	1.25166	Non-Essential	Non-Essential	-
Chr I	VC_1881_ORF	VC_1881	VC1881_hypothetical_protein	42.029	0	0.669762	1.49307	2.60737	Non-Essential	Non-Essential	-
Chr I	VC_1882_ORF	VC_1882	VC1882_outer_membrane-specific_lipoprotein_transporter_subunit_LolE	51.0843	0	1	1	#DIV/0!	Essential	Essential	-
Chr I	VC_1883_ORF	VC_1883	VC1883_ABC_transporter,_ATP-binding_protein	49.7817	0	1	1	#DIV/0!	Essential	Essential	-
Chr I	VC_1884_ORF	VC_1884	VC1884_hypothetical_protein	51.679	0	0.328696	3.04233	0.142857	Essential	Essential	-
Chr I	VC_1885_ORF	VC_1885	VC1885_hypothetical_protein	48.6111	0	0.91181	1.09672	0.815375	Non-Essential	Non-Essential	-
Chr I	VC_1886_ORF	VC_1886	VC1886_transcription-repair_coupling_factor	51.0092	0	0.261782	3.81997	1.27211	Non-Essential	Non-Essential	-
Chr I	VC_1887_ORF	VC_1887	VC1887_hypothetical_protein	48.3146	0.59	0.000999632	1000.37	3.62378	Non-Essential	Non-Essential	-
Chr I	VC_1888_ORF	VC_1888	VC1888_hemolysin-related_protein	47.736	0	0.0867373	11.5291	0.639276	Non-Essential	Non-Essential	-
Chr I	VC_1889_ORF	VC_1889	VC1889_ribosomal-protein-serine_acetyltransferase,_putative	46.3687	0	0.661871	1.51087	0.859907	Non-Essential	Non-Essential	-
Chr I	VC_1890_ORF	VC_1890	VC1890_NADH_dehydrogenase	48.8889	0	0.814418	1.22787	1.01583	Non-Essential	Non-Essential	-
Chr I	VC_1891_ORF	VC_1891	VC1891_hypothetical_protein	39.7163	0	0.809053	1.23601	0.874791	Non-Essential	Non-Essential	-
Chr I	VC_1892_ORF	VC_1892	VC1892_hypothetical_protein	43.5185	0	0.923157	1.08324	0.551633	Non-Essential	Non-Essential	-
Chr I	VC_1893_ORF	VC_1893	VC1893_hypothetical_protein	49.2451	0	0.904511	1.10557	0.983526	Non-Essential	Non-Essential	-
Chr I	VC_1894_ORF	VC_1894	VC1894_hypothetical_protein	45.3469	0	0.888833	1.12507	0.708469	Non-Essential	Non-Essential	-
Chr I	VC_1895_ORF	VC_1895	VC1895_hypothetical_protein	46.1538	0	0.370584	2.69844	1.24152	Non-Essential	Non-Essential	-
Chr I	VC_1896_ORF	VC_1896	VC1896_hypothetical_protein	48.1325	0	0.541844	1.84555	0.989607	Non-Essential	Non-Essential	-
Chr I	VC_1897_ORF	VC_1897	VC1897_Hit_family_protein	47.8633	0	0.566314	1.7658	0.759099	Non-Essential	Non-Essential	-
Chr I	VC_1898_ORF	VC_1898	VC1898_methyl-accepting_chemotaxis_protein	48.5389	0	0.23257	4.29979	1.12295	Non-Essential	Non-Essential	-
Chr I	VC_1899_ORF	VC_1899	VC1899_hypothetical_protein	47.5442	0.19	0.00154009	649.314	0.596695	Non-Essential	Domain-Essential	-
Chr I	VC_1900_ORF	VC_1900	VC1900_fatty_acid_metabolism_regulator	44.8809	0	0.300793	3.32454	2.80903	Domain-Essential	Domain-Essential	-
Chr I	VC_1901_ORF	VC_1901	VC1901_sodium/proton_antiporter	46.9554	0	0.891589	1.12159	1.15436	Non-Essential	Non-Essential	-
Chr I	VC_1902_ORF	VC_1902	VC1902_disulfide_bond_formation_protein_B	48.8506	0	0.91873	1.08846	0.689095	Non-Essential	Non-Essential	-
Chr I	VC_1903_ORF	VC_1903	VC1903_cell_division_protein_FtsK,_putative	49.1502	1	1.14337e-05	87460.5	0.355494	Essential	Essential	-
Chr I	VC_1904_ORF	VC_1904	VC1904_leucine-responsive_transcriptional_regulator	42.8283	0	0.528229	1.89312	0.218427	Essential	Essential	-
Chr I	VC_1905_ORF	VC_1905	VC1905_alanine_dehydrogenase	48.2667	0	0.417828	2.39333	1.34065	Non-Essential	Non-Essential	-
Chr I	VC_1906_ORF	VC_1906	VC1906_hypothetical_protein	48.0368	0	0.677232	1.4766	0.966824	Non-Essential	Non-Essential	-
Chr I	VC_1907_ORF	VC_1907	VC1907_transcriptional_regulator_CysB	46.2564	1	6.27755e-07	1.59298e+06	0.168796	Non-Essential	Essential	-
Chr I	VC_1908_ORF	VC_1908	VC1908_hypothetical_protein	42.6667	0	0.269767	3.7069	1.58278	Non-Essential	Non-Essential	-
Chr I	VC_1909_ORF	VC_1909	VC1909_hypothetical_protein	41.6983	0	0.0717499	13.9373	1.33466	Non-Essential	Non-Essential	-
Chr I	VC_1910_ORF	VC_1910	VC1910_tRNA-(MS%5B2%5DIO%5B6%5DA)-hydroxylase	43.1145	0	0.888857	1.12504	1.14612	Non-Essential	Non-Essential	-
Chr I	VC_1911_ORF	VC_1911	VC1911_orotidine_5_-phosphate_decarboxylase	48.4195	0	0.88327	1.13216	1.03463	Non-Essential	Non-Essential	-
Chr I	VC_1912_ORF	VC_1912	VC1912_tetratricopeptide_repeat_protein	45.4701	0	1	1	6.95316	Essential	Essential	-
Chr I	VC_1913_ORF	VC_1913	VC1913_hypothetical_protein	41.4894	0	0.980227	1.02017	0.517769	Essential	Essential	-
Chr I	VC_1914_ORF	VC_1914	VC1914_integration_host_factor_subunit_beta	47.6703	0	0.03503	28.547	2.21673	Non-Essential	Non-Essential	-
Chr I	VC_1915_ORF	VC_1915	VC1915_30S_ribosomal_protein_S1	46.4393	0	0.577639	1.73119	2.68517	Essential	Essential	-
Chr I	VC_1916_ORF	VC_1916	VC1916_cytidylate_kinase	49.1304	0	0.525405	1.90329	0.695892	Essential	Essential	-
Chr I	VC_1917_ORF	VC_1917	VC1917_hypothetical_protein	46.7949	0	0.387837	2.5784	0.722399	Non-Essential	Non-Essential	-
Chr I	VC_1918_ORF	VC_1918	VC1918_peptidyl-prolyl_cis-trans_isomerse_D	46.0215	0	0.0189369	52.8069	0.504065	Non-Essential	Non-Essential	-
Chr I	VC_1919_ORF	VC_1919	VC1919_DNA-binding_protein_HU-beta	48.718	0	0.910899	1.09782	0.943961	Non-Essential	Non-Essential	-
Chr I	VC_1920_ORF	VC_1920	VC1920_ATP-dependent_protease_LA	48.92	0	0.901732	1.10898	0.887017	Non-Essential	Non-Essential	-
Chr I	VC_1921_ORF	VC_1921	VC1921_ATP-dependent_protease_ATP-binding_subunit_ClpX	47.541	0.97	0.000191737	5215.47	4.75926	Essential	Non-Essential	-
Chr I	VC_1922_ORF	VC_1922	VC1922_ATP-dependent_Clp_protease_proteolytic_subunit	46.4345	0	0.367498	2.7211	0.910928	Non-Essential	Non-Essential	-
Chr I	VC_1923_ORF	VC_1923	VC1923_trigger_factor	47.9263	0	0.101021	9.89895	1.45638	Non-Essential	Non-Essential	-
Chr I	VC_1924_ORF	VC_1924	VC1924_hypothetical_protein	43.5714	0	0.85942	1.16358	0.773927	Non-Essential	Non-Essential	-
Chr I	VC_1925_ORF	VC_1925	VC1925_C4-dicarboxylate_transport_sensor_protein	49.4426	0	0.847364	1.18013	0.912417	Non-Essential	Non-Essential	-
Chr I	VC_1926_ORF	VC_1926	VC1926_C4-dicarboxylate_transport_transcriptional_regulatory_protein	49.5153	0	0.099804	10.0196	1.56934	Non-Essential	Non-Essential	-
Chr I	VC_1927_ORF	VC_1927	VC1927_C4-dicarboxylate_transport_protein	50.5874	0	0.375811	2.66091	0.85416	Non-Essential	Non-Essential	-
Chr I	VC_1928_ORF	VC_1928	VC1928_C4-dicarboxylate_transport_protein_DctQ,_putative	46.638	0	0.843872	1.18501	1.05841	Non-Essential	Non-Essential	-
Chr I	VC_1929_ORF	VC_1929	VC1929_C4-dicarboxylate-binding_periplasmic_protein	48.7488	0	0.922254	1.0843	0.834264	Non-Essential	Non-Essential	-
Chr I	VC_1930_ORF	VC_1930	VC1930_hypothetical_protein	36.4583	0	1	1	2.321	Non-Essential	Non-Essential	-
Chr I	VC_1931_ORF	VC_1931	VC1931_hypothetical_protein	50.4912	0	0.582143	1.71779	1.12739	Non-Essential	Non-Essential	-
Chr I	VC_1932_ORF	VC_1932	VC1932_hypothetical_protein	41.5205	0	0.455506	2.19536	0.635633	Non-Essential	Non-Essential	-
Chr I	VC_1933_ORF	VC_1933	VC1933_hypothetical_protein	43.3121	0	0.790828	1.2645	0.823365	Non-Essential	Non-Essential	-
Chr I	VC_1934_ORF	VC_1934	VC1934_GGDEF_family_protein	43.2419	0	0.539321	1.85418	1.28163	Non-Essential	Non-Essential	-
Chr I	VC_1935_ORF	VC_1935	VC1935_CDP-diacylglycerol--glycerol-3-phosphate_3-phosphatidyltransferase-related_protein	50.3294	0	0.538027	1.85864	1.12658	Non-Essential	Non-Essential	-
Chr I	VC_1936_ORF	VC_1936	VC1936_phosphatidate_cytidylyltransferase,_putative	45.2304	0	0.898789	1.11261	0.869587	Non-Essential	Non-Essential	-
Chr I	VC_1937_ORF	VC_1937	VC1937_hypothetical_protein	46.4286	0	0.865025	1.15604	1.14185	Non-Essential	Non-Essential	-
Chr I	VC_1938_ORF	VC_1938	VC1938_hypothetical_protein	46	0	0.222408	4.49624	0.864478	Non-Essential	Non-Essential	-
Chr I	VC_1939_ORF	VC_1939	VC1939_hypothetical_protein	47.504	0	0.0228018	43.8562	1.77337	Non-Essential	Non-Essential	-
Chr I	VC_1940_ORF	VC_1940	VC1940_hypothetical_protein	47.9638	0	0.897481	1.11423	1.11346	Non-Essential	Non-Essential	-
Chr I	VC_1941_ORF	VC_1941	VC1941_hypothetical_protein	46.9907	0	0.799398	1.25094	1.0665	Non-Essential	Non-Essential	-
Chr I	VC_1942_ORF	VC_1942	VC1942_methylenetetrahydrofolate_dehydrogenase/methenyltetrahydrofolate_cyclohydrolase	49.7863	1	0.000184078	5432.47	4.63363	Non-Essential	Non-Essential	-
Chr I	VC_1943_ORF	VC_1943	VC1943_hypothetical_protein	50.5376	0	0.996508	1.0035	1.38031	Non-Essential	Non-Essential	-
Chr I	VC_1944_ORF	VC_1944	VC1944_PvcB_protein	48.0324	0	0.768724	1.30086	1.11765	Non-Essential	Non-Essential	-
Chr I	VC_1945_ORF	VC_1945	VC1945_hypothetical_protein	48.2923	0	0.325122	3.07577	0.627674	Non-Essential	Non-Essential	-
Chr I	VC_1946_ORF	VC_1946	VC1946_hypothetical_protein	50.9259	0	0.127	7.87402	0.119153	Non-Essential	Non-Essential	-
Chr I	VC_1947_ORF	VC_1947	VC1947_LysR_family_transcriptional_regulator	42.9032	0	0.437981	2.2832	1.28661	Non-Essential	Non-Essential	+	17.7704
Chr I	VC_1948_ORF	VC_1948	VC1948_hypothetical_protein	36.4583	0	0.439396	2.27585	2.66986	Non-Essential	Non-Essential	+	17.7704
Chr I	VC_1949_ORF	VC_1949	VC1949_pvcA_protein	44.3897	0	0.06215	16.0901	1.10687	Non-Essential	Non-Essential	+	17.7704
Chr I	VC_1950_ORF	VC_1950	VC1950_biotin_sulfoxide_reductase	52.3284	0	0.307732	3.24958	1.10133	Non-Essential	Non-Essential	-
Chr I	VC_1951_ORF	VC_1951	VC1951_cytochrome_c-type_protein_YecK	49.8645	0	0.523114	1.91163	1.07733	Non-Essential	Non-Essential	-
Chr I	VC_1952_ORF	VC_1952	VC1952_chitinase	50.3739	0	0.642897	1.55546	0.918754	Non-Essential	Non-Essential	-
Chr I	VC_1953_ORF	VC_1953	VC1953_NupC_family_protein	48.9327	0	0.466532	2.14348	0.758525	Non-Essential	Non-Essential	-
Chr I	VC_1954_ORF	VC_1954	VC1954_hypothetical_protein	33.3333	0	0.857128	1.16669	0.659451	Domain-Essential	Non-Essential	-
Chr I	VC_1955_ORF	VC_1955	VC1955_LysR_family_transcriptional_regulator	50.3165	0	0.49552	2.01808	1.08438	Non-Essential	Non-Essential	-
Chr I	VC_1956_ORF	VC_1956	VC1956_lytic_murein_transglycosylase,_putative	47.5309	0	0.87923	1.13736	0.751683	Non-Essential	Non-Essential	-
Chr I	VC_1957_ORF	VC_1957	VC1957_hypothetical_protein	43.3657	0	0.867653	1.15253	0.785455	Non-Essential	Non-Essential	-
Chr I	VC_1958_ORF	VC_1958	VC1958_hypothetical_protein	42.0635	0	0.81987	1.21971	0.619435	Non-Essential	Non-Essential	-
Chr I	VC_1959_ORF	VC_1959	VC1959_septum_formation_inhibitor	48.5671	0	0.732345	1.36548	1.15016	Non-Essential	Non-Essential	-
Chr I	VC_1960_ORF	VC_1960	VC1960_septum_site-determining_protein_MinD	48.9771	0	0.345436	2.89489	1.43596	Non-Essential	Non-Essential	-
Chr I	VC_1961_ORF	VC_1961	VC1961_cell_division_topological_specificity_factor_MinE	47.7273	0	0.0801515	12.4764	0.0259709	Non-Essential	Non-Essential	-
Chr I	VC_1962_ORF	VC_1962	VC1962_lipoprotein	48.1707	0	0.53669	1.86327	1.1872	Non-Essential	Non-Essential	-
Chr I	VC_1963_ORF	VC_1963	VC1963_hypothetical_protein	45.9839	0	0.490398	2.03916	0.998869	Non-Essential	Non-Essential	-
Chr I	VC_1964_ORF	VC_1964	VC1964_hypothetical_protein	48.8584	0	0.0589117	16.9745	0.782892	Non-Essential	Non-Essential	-
Chr I	VC_1965_ORF	VC_1965	VC1965_hypothetical_protein	44.6701	0	0.0578126	17.2973	1.76075	Non-Essential	Non-Essential	-
Chr I	VC_1966_ORF	VC_1966	VC1966_hypothetical_protein	49.6013	0	0.811146	1.23282	0.959521	Non-Essential	Non-Essential	-
Chr I	VC_1967_ORF	VC_1967	VC1967_methyl-accepting_chemotaxis_protein	43.8443	0	0.458176	2.18257	0.901629	Non-Essential	Non-Essential	-
Chr I	VC_1968_ORF	VC_1968	VC1968_transcriptional_regulator	43.4066	0	0.671124	1.49004	0.739334	Non-Essential	Non-Essential	-
Chr I	VC_1969_ORF	VC_1969	VC1969_hypothetical_protein	41.6667	0	0.84995	1.17654	0.568416	Non-Essential	Non-Essential	-
Chr I	VC_1970_ORF	VC_1970	VC1970_benzoate_transport_protein	51.8041	0	0.827318	1.20873	1.16055	Non-Essential	Non-Essential	-
Chr I	VC_1971_ORF	VC_1971	VC1971_O-succinylbenzoic_acid--CoA_ligase	53.1097	0	0.587045	1.70345	0.844715	Non-Essential	Non-Essential	-
Chr I	VC_1972_ORF	VC_1972	VC1972_O-succinylbenzoate_synthase	52.7527	0	0.901799	1.10889	1.08993	Non-Essential	Non-Essential	-
Chr I	VC_1973_ORF	VC_1973	VC1973_naphthoate_synthase	53.1987	0	0.93444	1.07016	0.637786	Non-Essential	Non-Essential	-
Chr I	VC_1974_ORF	VC_1974	VC1974_acyl-CoA_thioester_hydrolase_YfbB	50.7576	0	0.41404	2.41523	1.00833	Non-Essential	Non-Essential	-
Chr I	VC_1975_ORF	VC_1975	VC1975_2-succinyl-5-enolpyruvyl-6-hydroxy-3-cyclohexene-1-carboxylate_synthase	53.3567	0	0.6818	1.46671	0.908257	Non-Essential	Non-Essential	-
Chr I	VC_1976_ORF	VC_1976	VC1976_menaquinone-specific_isochorismate_synthase	52.7523	0	0.889673	1.12401	0.734865	Non-Essential	Non-Essential	-
Chr I	VC_1977_ORF	VC_1977	VC1977_aminotransferase_AlaT	49.8765	0	0.436055	2.29329	0.789032	Non-Essential	Non-Essential	-
Chr I	VC_1978_ORF	VC_1978	VC1978_hypothetical_protein	49.2878	0	0.816188	1.22521	0.704563	Non-Essential	Non-Essential	-
Chr I	VC_1979_ORF	VC_1979	VC1979_deoxyguanosinetriphosphate_triphosphohydrolase-like_protein	52.4133	0	0.498986	2.00406	0.974863	Non-Essential	Non-Essential	-
Chr I	VC_1980_ORF	VC_1980	VC1980_hypothetical_protein	51.2438	0	0.841517	1.18833	0.953046	Non-Essential	Non-Essential	-
Chr I	VC_1981_ORF	VC_1981	VC1981_hypothetical_protein	52.4664	0	0.33291	3.00382	1.43869	Non-Essential	Non-Essential	-
Chr I	VC_1982_ORF	VC_1982	VC1982_hypothetical_protein	40.5405	0	0.0969681	10.3127	0.501405	Non-Essential	Non-Essential	-
Chr I	VC_1983_ORF	VC_1983	VC1983_peptidase,_putative	48.5931	0	0.446642	2.23893	1.02692	Non-Essential	Non-Essential	-
Chr I	VC_1984_ORF	VC_1984	VC1984_ribonuclease_D	50.0873	0	0.377248	2.65078	0.620939	Non-Essential	Non-Essential	-
Chr I	VC_1985_ORF	VC_1985	VC1985_long-chain-fatty-acid--CoA_ligase	50.6173	0	0.541243	1.8476	0.90831	Non-Essential	Non-Essential	-
Chr I	VC_1986_ORF	VC_1986	VC1986_hypothetical_protein	51.462	0	0.565981	1.76684	0.674248	Non-Essential	Non-Essential	-
Chr I	VC_1987_ORF	VC_1987	VC1987_outer_membrane_lipoprotein_Slp,_putative	50.4105	0	0.290641	3.44067	1.05024	Non-Essential	Non-Essential	-
Chr I	VC_1988_ORF	VC_1988	VC1988_hypothetical_protein	51.9608	0	0.115572	8.65262	1.47733	Non-Essential	Non-Essential	-
Chr I	VC_1989_ORF	VC_1989	VC1989_hypothetical_protein	52.6611	0	0.481293	2.07774	12.8368	Essential	Essential	-
Chr I	VC_1990_ORF	VC_1990	VC1990_ATP-dependent_helicase_DinG	51.5198	0	0.863377	1.15824	0.84269	Non-Essential	Non-Essential	-
Chr I	VC_1991_ORF	VC_1991	VC1991_hypothetical_protein	47.032	0	0.209364	4.77637	0.617635	Non-Essential	Non-Essential	-
Chr I	VC_1992_ORF	VC_1992	VC1992_formyltetrahydrofolate_deformylase	46.283	0	0.37417	2.67258	1.03647	Non-Essential	Non-Essential	-
Chr I	VC_1993_ORF	VC_1993	VC1993_2,4-dienoyl-CoA_reductase	51.7741	0	0.0934468	10.7013	1.35554	Non-Essential	Non-Essential	-
Chr I	VC_1994_ORF	VC_1994	VC1994_protease_IV	48.8925	0	0.703872	1.42071	0.853446	Non-Essential	Non-Essential	-
Chr I	VC_1995_ORF	VC_1995	VC1995_cytoplasmic_asparaginase_I	49.5069	1	8.95906e-05	11161.9	2.90425	Non-Essential	Non-Essential	-
Chr I	VC_1996_ORF	VC_1996	VC1996_hypothetical_protein	48.2639	0	0.277946	3.59783	1.6622	Non-Essential	Non-Essential	-
Chr I	VC_1997_ORF	VC_1997	VC1997_hypothetical_protein	45.5758	0	0.906167	1.10355	0.981045	Non-Essential	Non-Essential	-
Chr I	VC_1998_ORF	VC_1998	VC1998_methionine_sulfoxide_reductase_B	44.3694	0	0.0897242	11.1453	1.31593	Non-Essential	Non-Essential	-
Chr I	VC_1999_ORF	VC_1999	VC1999_hypothetical_protein	36.0544	0	0.073787	13.5525	2.55969	Non-Essential	Non-Essential	-
Chr I	VC_2000_ORF	VC_2000	VC2000_glyceraldehyde-3-phosphate_dehydrogenase	46.8875	0	0.583554	1.71364	0.560015	Essential	Essential	-
Chr I	VC_2001_ORF	VC_2001	VC2001_hypothetical_protein	49.1583	0	0.243817	4.10143	0.776481	Non-Essential	Non-Essential	-
Chr I	VC_2002_ORF	VC_2002	VC2002_hypothetical_protein	48.7562	0	0.532591	1.87761	0.998375	Non-Essential	Non-Essential	-
Chr I	VC_2003_ORF	VC_2003	VC2003_23S_rRNA_methyltransferase_A	48.0287	0	0.413267	2.41974	0.72514	Non-Essential	Non-Essential	-
Chr I	VC_2004_ORF	VC_2004	VC2004_hypothetical_protein	48.364	0	0.852675	1.17278	0.961005	Non-Essential	Non-Essential	-
Chr I	VC_2005_ORF	VC_2005	VC2005_hypothetical_protein	47.8992	0	0.860876	1.16161	0.899944	Non-Essential	Non-Essential	-
[truncated: 1,883 more rows]
