# Supplementary material for: The Nucleoid Binding Protein H-NS Biases Genome-Wide Transposon Insertion Landscapes
Source: mBio. 2016 Aug 30;7(4):e01351-16. doi: 10.1128/mBio.01351-16 (PMC4999555; doi:10.1128/mBio.01351-16)
Supplement: Table S2 — List of genes overrepresented in Δhns transposon insertion data set. [file mbo004162965st2.xls]

## Sheet: S2 Overrepresent p<0.001 fc>2
Chromosome	Locus ID	Locus	Description	GC %	MWU test score	p-value	Inversed p-value	Read ratio hns/WT	HMM WT	HMM hns	ChIP	ChIP log2 enrichment
Chr I	VC_0002_ORF	VC_0002	VC0002_flavodoxin	50.1149	0.98	0.000255434	3914.9	5.53626	Non-Essential	Non-Essential	-
Chr I	VC_0003_ORF	VC_0003	VC0003_tRNA_modification_GTPase_TrmE	52.4731	1	5.89752e-05	16956.3	2.66539	Non-Essential	Non-Essential	-
Chr I	VC_0055_ORF	VC_0055	VC0055_coproporphyrinogen_III_oxidase	49.8911	1	1.23244e-10	8.11397e+09	41.6203	Essential	Non-Essential	-
Chr I	VC_0094_ORF	VC_0094	VC0094_4-hydroxybenzoate_octaprenyltransferase	49.5906	1	4.00534e-05	24966.6	9.49103	Domain-Essential	Non-Essential	-
Chr I	VC_0219_ORF	VC_0219	VC0219_50S_ribosomal_protein_L33	42.8571	0.66	0.000867238	1153.09	15.9351	Essential	Non-Essential	-
Chr I	VC_0223_ORF	VC_0223	VC0223_ADP-heptose--LPS_heptosyltransferase_II,_putative	51.4451	0.84	0.000694737	1439.39	2.30673	Non-Essential	Non-Essential	-
Chr I	VC_0228_ORF	VC_0228	VC0228_hypothetical_protein	32.6042	1	7.40512e-08	1.35042e+07	2.34881	Domain-Essential	Non-Essential	+	19.1191
Chr I	VC_0237_ORF	VC_0237	VC0237_hypothetical_protein	35.3333	1	8.47317e-10	1.1802e+09	3.49723	Domain-Essential	Non-Essential	+	21.5759
Chr I	VC_0238_ORF	VC_0238	VC0238_hexapaptide_repeat-containing_transferase	37.037	1	1.25888e-06	794355	5.63037	Domain-Essential	Non-Essential	+	21.5759
Chr I	VC_0245_ORF	VC_0245	VC0245_rfbG_protein	35.1293	1	7.75762e-08	1.28906e+07	3.02136	Domain-Essential	Non-Essential	+	21.5759
Chr I	VC_0248_ORF	VC_0248	VC0248_acyl_carrier_protein,_putative	33.3333	0.7	0.000841002	1189.06	6.239	Essential	Non-Essential	+	21.5759
Chr I	VC_0249_ORF	VC_0249	VC0249_rfbL_protein	37.6412	1	2.48536e-11	4.02357e+10	2.77085	Domain-Essential	Non-Essential	+	21.5759
Chr I	VC_0258_ORF	VC_0258	VC0258_rfbT_protein	31.8713	1	3.09779e-07	3.22811e+06	3.99484	Domain-Essential	Non-Essential	+	20.0329
Chr I	VC_0259_ORF	VC_0259	VC0259_lipopolysaccharide_biosynthesis_protein_RfbV	35.3609	1	2.58946e-07	3.8618e+06	2.06793	Domain-Essential	Non-Essential	+	20.0329
Chr I	VC_0321_ORF	VC_0321	VC0321_elongation_factor_Tu	49.0295	1	1.51934e-05	65818.1	2.3485	Non-Essential	Non-Essential	-
Chr I	VC_0362_ORF	VC_0362	VC0362_elongation_factor_Tu	49.1139	1	1.29275e-06	773548	2.79996	Non-Essential	Non-Essential	-
Chr I	VC_0491_ORF	VC_0491	VC0491_hypothetical_protein	34.4507	1	8.76795e-06	114052	3.69628	Domain-Essential	Non-Essential	+	18.7904
Chr I	VC_0581_ORF	VC_0581	VC0581_putative_lipoprotein	47.0948	1	1.12413e-06	889580	3.13132	Non-Essential	Non-Essential	-
Chr I	VC_0745_ORF	VC_0745	VC0745_inositol_monophosphate_family_protein	47.8662	0.69	0.000848486	1178.57	3.15341	Non-Essential	Non-Essential	-
Chr I	VC_0762_ORF	VC_0762	VC0762_outer_membrane_protein_assembly_complex_subunit_YfgL	51.5934	1	3.04944e-08	3.2793e+07	14.1834	Non-Essential	Non-Essential	-
Chr I	VC_0810_ORF	VC_0810	VC0810_hypothetical_protein	34.4961	1	0.000154431	6475.37	2.93642	Domain-Essential	Non-Essential	+	19.8205
Chr I	VC_0811_ORF	VC_0811	VC0811_hypothetical_protein	32.9078	1	2.2395e-05	44652.9	7.20858	Essential	Non-Essential	+	19.8205
Chr I	VC_0819_ORF	VC_0819	VC0819_aldehyde_dehydrogenase	35.7319	1	1.61803e-10	6.18034e+09	2.44471	Domain-Essential	Non-Essential	+	23.7423
Chr I	VC_0820_ORF	VC_0820	VC0820_ToxR-activated_gene_A_protein	31.9855	1	7.73167e-34	1.29338e+33	5.67038	Domain-Essential	Non-Essential	+	23.7423
Chr I	VC_0821_ORF	VC_0821	VC0821_hypothetical_protein	28.5088	1	1.85507e-10	5.39064e+09	10.1637	Essential	Non-Essential	+	23.7423
Chr I	VC_0822_ORF	VC_0822	VC0822_inner_membrane_protein,_putative	32.8841	1	2.63051e-29	3.80154e+28	5.67391	Essential	Non-Essential	+	23.7423
Chr I	VC_0823_ORF	VC_0823	VC0823_hypothetical_protein	35.7828	1	6.44855e-05	15507.4	2.60208	Domain-Essential	Domain-Essential	+	23.7423
Chr I	VC_0831_ORF	VC_0831	VC0831_toxin_co-regulated_pilus_biosynthesis_outer_membrane_protein_C	35.7143	1	4.87069e-10	2.0531e+09	3.52723	Domain-Essential	Non-Essential	+	23.7423
Chr I	VC_0832_ORF	VC_0832	VC0832_toxin_co-regulated_pilus_biosynthesis_protein_R	28.0702	1	8.78247e-06	113863	87.6075	Essential	Non-Essential	+	23.7423
Chr I	VC_0833_ORF	VC_0833	VC0833_toxin_co-regulated_pilus_biosynthesis_protein_D	30.3465	1	7.69288e-06	129990	9.46489	Essential	Non-Essential	+	23.7423
Chr I	VC_0834_ORF	VC_0834	VC0834_toxin_co-regulated_pilus_biosynthesis_protein_S	31.1547	0.8	0.000791649	1263.19	5.16333	Essential	Non-Essential	+	23.7423
Chr I	VC_0835_ORF	VC_0835	VC0835_toxin_co-regulated_pilus_biosynthesis_protein_T	36.1773	1	9.3597e-15	1.06841e+14	5.84598	Domain-Essential	Non-Essential	+	23.7423
Chr I	VC_0836_ORF	VC_0836	VC0836_toxin_co-regulated_pilus_biosynthesis_protein_E	35.5816	1	1.27565e-06	783912	2.62899	Domain-Essential	Non-Essential	+	23.7423
Chr I	VC_0837_ORF	VC_0837	VC0837_toxin_co-regulated_pilus_biosynthesis_protein_F	34.9066	1	2.86448e-05	34910.4	2.39285	Domain-Essential	Non-Essential	+	23.7423
Chr I	VC_0838_ORF	VC_0838	VC0838_TCP_pilus_virulence_regulatory_protein	28.2792	1	5.76943e-18	1.73327e+17	61.0471	Essential	Non-Essential	+	23.7423
Chr I	VC_0839_ORF	VC_0839	VC0839_leader_peptidase_TcpJ	31.4961	1	1.0574e-11	9.45713e+10	11.9267	Domain-Essential	Non-Essential	+	23.7423
Chr I	VC_0840_ORF	VC_0840	VC0840_accessory_colonization_factor_AcfB	34.2903	1	1.05426e-14	9.48535e+13	4.24528	Domain-Essential	Non-Essential	+	23.7423
Chr I	VC_0841_ORF	VC_0841	VC0841_accessory_colonization_factor_AcfC	36.3165	0.7	0.000849347	1177.38	2.07797	Domain-Essential	Non-Essential	+	23.7423
Chr I	VC_0921_ORF	VC_0921	VC0921_polysaccharide_export_protein,_putative	43.617	1	6.90265e-06	144872	2.54101	Non-Essential	Non-Essential	-
Chr I	VC_0929_ORF	VC_0929	VC0929_hypothetical_protein	35.0448	1	5.06218e-06	197543	2.39081	Domain-Essential	Non-Essential	+	19.1375
Chr I	VC_0941_ORF	VC_0941	VC0941_serine_hydroxymethyltransferase	49.0061	1	2.78141e-05	35952.9	4.04842	Non-Essential	Non-Essential	-
Chr I	VC_0965_ORF	VC_0965	VC0965_phosphoenolpyruvate-protein_phosphotransferase	46.1673	1	3.05834e-05	32697.5	2.8303	Non-Essential	Non-Essential	-
Chr I	VC_0985_ORF	VC_0985	VC0985_heat_shock_protein_90	45.7547	1	0.000119316	8381.14	2.49962	Non-Essential	Non-Essential	-
Chr I	VC_1021_ORF	VC_1021	VC1021_LuxO_repressor_protein	49.8538	1	3.4091e-05	29333.3	3.00764	Non-Essential	Non-Essential	-
Chr I	VC_1079_ORF	VC_1079	VC1079_hypothetical_protein	54.1414	0.98	0.000441188	2266.61	3.90966	Domain-Essential	Non-Essential	-
Chr I	VC_1149_ORF	VC_1149	VC1149_glutamate_decarboxylase,_putative	48.2696	1	1.68084e-05	59494.2	4.97714	Essential	Non-Essential	-
Chr I	VC_1160_ORF	VC_1160	VC1160_hypothetical_protein	51.1111	1	4.10976e-05	24332.3	2.81032	Non-Essential	Non-Essential	-
Chr I	VC_1179_ORF	VC_1179	VC1179_pseudouridine_synthase_family_1_protein	51.8633	0.88	0.000677434	1476.16	4.56549	Non-Essential	Non-Essential	-
Chr I	VC_1419_ORF	VC_1419	VC1419_hypothetical_protein	34.6774	1	1.5221e-05	65698.8	9.40948	Essential	Non-Essential	+	18.55
Chr I	VC_1456_ORF	VC_1456	VC1456_cholera_enterotoxin,_B_subunit	32.5333	1	5.64656e-08	1.77099e+07	22.1359	Essential	Non-Essential	+	18.1115
Chr I	VC_1457_ORF	VC_1457	VC1457_cholera_enterotoxin,_A_subunit	38.4813	1	6.9211e-06	144486	4.03613	Domain-Essential	Non-Essential	+	18.1115
Chr I	VC_1681_ORF	VC_1681	VC1681_peptide_ABC_transporter,_permease_protein	47.9751	0.69	0.000840848	1189.28	2.51251	Non-Essential	Non-Essential	-
Chr I	VC_1682_ORF	VC_1682	VC1682_peptide_ABC_transporter,_permease_protein	48.9865	1	0.000332715	3005.58	3.75219	Non-Essential	Non-Essential	-
Chr I	VC_1807_ORF	VC_1807	VC1807_frameshift	32.2933	1	1.47135e-07	6.7965e+06	7.71443	Essential	Non-Essential	+	19.1117
Chr I	VC_1808_ORF	VC_1808	VC1808_hypothetical_protein	29.1962	1	4.58641e-08	2.18035e+07	3.90807	Essential	Non-Essential	+	19.1117
Chr I	VC_1887_ORF	VC_1887	VC1887_hypothetical_protein	48.3146	0.59	0.000999632	1000.37	3.62378	Non-Essential	Non-Essential	-
Chr I	VC_1921_ORF	VC_1921	VC1921_ATP-dependent_protease_ATP-binding_subunit_ClpX	47.541	0.97	0.000191737	5215.47	4.75926	Essential	Non-Essential	-
Chr I	VC_1942_ORF	VC_1942	VC1942_methylenetetrahydrofolate_dehydrogenase/methenyltetrahydrofolate_cyclohydrolase	49.7863	1	0.000184078	5432.47	4.63363	Non-Essential	Non-Essential	-
Chr I	VC_1995_ORF	VC_1995	VC1995_cytoplasmic_asparaginase_I	49.5069	1	8.95906e-05	11161.9	2.90425	Non-Essential	Non-Essential	-
Chr I	VC_2026_ORF	VC_2026	VC2026_hypothetical_protein	41.9048	0.89	0.000556713	1796.26	5.64841	Domain-Essential	Non-Essential	-
Chr I	VC_2087_ORF	VC_2087	VC2087_2-oxoglutarate_dehydrogenase_E1_component	50.2312	1	5.44799e-05	18355.4	2.23882	Non-Essential	Non-Essential	-
Chr I	VC_2267_ORF	VC_2267	VC2267_transcription_antitermination_protein_NusB	46.9214	0.78	0.000799602	1250.62	4.43422	Non-Essential	Non-Essential	-
Chr I	VC_2268_ORF	VC_2268	VC2268_6,7-dimethyl-8-ribityllumazine_synthase	46.5517	1	6.52411e-05	15327.8	7.48655	Non-Essential	Non-Essential	-
Chr I	VC_2290_ORF	VC_2290	VC2290_Na(+)-translocating_NADH-quinone_reductase_subunit_F	46.9438	1	3.71493e-09	2.69184e+08	3.92735	Non-Essential	Non-Essential	-
Chr I	VC_2291_ORF	VC_2291	VC2291_Na(+)-translocating_NADH-quinone_reductase_subunit_E	46.0637	1	3.64062e-06	274679	3.85703	Non-Essential	Non-Essential	-
Chr I	VC_2292_ORF	VC_2292	VC2292_Na(+)-translocating_NADH-quinone_reductase_subunit_D	45.3396	0.95	0.000502038	1991.88	2.39286	Non-Essential	Non-Essential	-
Chr I	VC_2293_ORF	VC_2293	VC2293_Na(+)-translocating_NADH-quinone_reductase_subunit_C	47.0284	1	0.000258681	3865.76	5.07805	Non-Essential	Non-Essential	-
Chr I	VC_2294_ORF	VC_2294	VC2294_Na(+)-translocating_NADH-quinone_reductase_subunit_B	49.9199	1	4.39346e-07	2.27611e+06	4.27421	Non-Essential	Non-Essential	-
Chr I	VC_2295_ORF	VC_2295	VC2295_Na(+)-translocating_NADH-quinone_reductase_subunit_A	48.4521	1	4.49913e-05	22226.5	3.35951	Non-Essential	Non-Essential	-
Chr I	VC_2386_ORF	VC_2386	VC2386_hypothetical_protein	30.6839	1	2.63186e-09	3.79959e+08	3.19446	Essential	Non-Essential	+	20.6603
Chr I	VC_2387_ORF	VC_2387	VC2387_hypothetical_protein	30.0971	1	2.43588e-08	4.10529e+07	9.45463	Essential	Non-Essential	+	20.6603
Chr I	VC_2412_ORF	VC_2412	VC2412_dihydrolipoamide_dehydrogenase	49.4398	1	4.14932e-05	24100.3	5.05468	Essential	Non-Essential	-
Chr I	VC_2413_ORF	VC_2413	VC2413_dihydrolipoamide_acetyltransferase	52.2013	1	8.77691e-05	11393.5	3.02405	Non-Essential	Non-Essential	-
Chr I	VC_2414_ORF	VC_2414	VC2414_pyruvate_dehydrogenase_subunit_E1	50.6576	1	1.47491e-07	6.78008e+06	2.81217	Non-Essential	Non-Essential	-
Chr I	VC_2522_ORF	VC_2522	VC2522_hypothetical_protein	49.5496	1	6.05866e-05	16505.3	2.57811	Non-Essential	Non-Essential	-
Chr I	VC_2529_ORF	VC_2529	VC2529_RNA_polymerase_factor_sigma-54	49.7951	1	1.2337e-06	810571	2.55238	Non-Essential	Non-Essential	-
Chr I	VC_2635_ORF	VC_2635	VC2635_penicillin-binding_protein_1A	49.6013	1	1.14756e-08	8.71417e+07	3.1006	Non-Essential	Non-Essential	-
Chr I	VC_2701_ORF	VC_2701	VC2701_thiol:disulfide_interchange_protein_precursor	51.7471	1	0.000101375	9864.39	2.16381	Non-Essential	Non-Essential	-
Chr I	VC_2726_ORF	VC_2726	VC2726_general_secretion_pathway_protein_K	52.2255	1	2.70317e-09	3.69936e+08	20.3431	Essential	Non-Essential	-
Chr I	VC_2733_ORF	VC_2733	VC2733_frameshift	49.7036	1	2.25822e-05	44282.6	195.954	Essential	Domain-Essential	-
Chr I	VC_2775_ORF	VC_2775	VC2775_tRNA_uridine_5-carboxymethylaminomethyl_modification_enzyme_GidA	49.8418	1	1.97114e-06	507320	2.66847	Non-Essential	Non-Essential	-
Chr II	VC_A0201_ORF	VC_A0201	VCA0201_hypothetical_protein	31.7406	1	2.0622e-09	4.84919e+08	10.2275	Essential	Non-Essential	+	19.9924
Chr II	VC_A0363_ORF	VC_A0363	VCA0363_hypothetical_protein	30.117	0.99	0.000277052	3609.43	2.71776	Essential	Non-Essential	+	17.3363
Chr II	VC_A0628_ORF	VC_A0628	VCA0628_SecA-related_protein	32.4138	1	3.11138e-12	3.21401e+11	4.21935	Essential	Domain-Essential	+	19.3111
