# Supplementary material for: The Nucleoid Binding Protein H-NS Biases Genome-Wide Transposon Insertion Landscapes
Source: mBio. 2016 Aug 30;7(4):e01351-16. doi: 10.1128/mBio.01351-16 (PMC4999555; doi:10.1128/mBio.01351-16)
Supplement: Table S3 — List of genes underrepresented in Δhns transposon insertion data set. [file mbo004162965st3.xls]

## Sheet: S3 Underrepresent p<0.001fc<0.5
Chromosome	Locus ID	Locus	Description	GC %	MWU test score	p-value	Inversed p-value	Read ratio hns/WT	HMM WT	HMM hns	ChIP	ChIP log2 enrichment
Chr I	VC_1844_ORF	VC_1844	VC1844_cytochrome_d_ubiquinol_oxidase,_subunit_I	47.048	1	4.00217e-06	249864	0.371189	Non-Essential	Essential	-
Chr I	VC_1903_ORF	VC_1903	VC1903_cell_division_protein_FtsK,_putative	49.1502	1	1.14337e-05	87460.5	0.355494	Essential	Essential	-
Chr I	VC_1839_ORF	VC_1839	VC1839_tolQ_protein	46.1988	0.63	0.000906701	1102.9	0.336558	Non-Essential	Domain-Essential	-
Chr I	VC_0056_ORF	VC_0056	VC0056_shikimate_5-dehydrogenase	50.0597	1	0.000238675	4189.79	0.250329	Non-Essential	Non-Essential	-
Chr I	VC_2451_ORF	VC_2451	VC2451_GTP_pyrophosphokinase	52.0974	1	1.53986e-06	649410	0.209047	Non-Essential	Domain-Essential	-
Chr I	VC_0485_ORF	VC_0485	VC0485_pyruvate_kinase	47.5584	1	5.61339e-07	1.78145e+06	0.204609	Non-Essential	Essential	-
Chr I	VC_1835_ORF	VC_1835	VC1835_peptidoglycan-associated_lipoprotein	47.3988	1	0.000262419	3810.7	0.192645	Non-Essential	Domain-Essential	-
Chr I	VC_1907_ORF	VC_1907	VC1907_transcriptional_regulator_CysB	46.2564	1	6.27755e-07	1.59298e+06	0.168796	Non-Essential	Essential	-
Chr I	VC_1845_ORF	VC_1845	VC1845_Holliday_junction_DNA_helicase_RuvB	47.1642	1	3.21095e-05	31143.4	0.166103	Non-Essential	Essential	-
Chr I	VC_1843_ORF	VC_1843	VC1843_cytochrome_d_ubiquinol_oxidase,_subunit_II	47.0536	1	1.64984e-05	60611.9	0.160218	Domain-Essential	Essential	-
Chr I	VC_1836_ORF	VC_1836	VC1836_translocation_protein_TolB	45.3806	1	2.13883e-05	46754.6	0.153948	Non-Essential	Essential	-
Chr II	VC_A0566_ORF	VC_A0566	VCA0566_transcriptional_regulator	45.1219	1	3.06639e-06	326116	0.110129	Non-Essential	Essential	-
Chr II	VC_A0565_ORF	VC_A0565	VCA0565_sensor_histidine_kinase	44.7333	1	2.89878e-09	3.44972e+08	0.107764	Non-Essential	Essential	-
Chr I	VC_0374_ORF	VC_0374	VC0374_glucose-6-phosphate_isomerase	48.8808	1	1.39519e-05	71674.9	0.0968865	Non-Essential	Domain-Essential	-
Chr I	VC_0911_ORF	VC_0911	VC0911_trehalose-6-phosphate_hydrolase	47.0693	1	3.30625e-09	3.02457e+08	0.0760264	Non-Essential	Essential	-
Chr I	VC_0970_ORF	VC_0970	VC0970_cell_division_protein_ZipA	48.1735	0.94	0.000717754	1393.24	0.0637899	Non-Essential	Essential	-
Chr I	VC_2628_ORF	VC_2628	VC2628_3-dehydroquinate_synthase	50.772	1	8.07324e-09	1.23866e+08	0.0617785	Non-Essential	Non-Essential	-
Chr I	VC_0441_ORF	VC_0441	VC0441_diadenosine_tetraphosphatase	50.8642	1	4.66448e-09	2.14386e+08	0.0604426	Non-Essential	Domain-Essential	-
Chr I	VC_2045_ORF	VC_2045	VC2045_superoxide_dismutase,_Fe	47.3504	1	2.36115e-05	42352.2	0.0164643	Non-Essential	Essential	-
Chr I	VC_0369_ORF	VC_0369	VC0369_50S_ribosomal_protein_L9	46	0.66	0.000603493	1657.02	0.0145114	Domain-Essential	Essential	-
