# Supplementary material for: The Nucleoid Binding Protein H-NS Biases Genome-Wide Transposon Insertion Landscapes
Source: mBio. 2016 Aug 30;7(4):e01351-16. doi: 10.1128/mBio.01351-16 (PMC4999555; doi:10.1128/mBio.01351-16)
Supplement: Table S4 — List of primer sequences. [file mbo004162965st4.xls]

## Sheet: S4 primer sequence
Primer name	Primer sequence (5' ->3')
VC1130_5end_f	CCGCATGCGATATCGAGCTCTCCCccagccaactgcgttgatg
VC1130_5end_r	gcctttatcattttagtttctggcaaaattcctgttcacaatttggataacgag
VC1130_3end_f	ctcgttatccaaattgtgaacaggaattttgccagaaactaaaatgataaaggc
VC1130_3end_r	CGGATAACAATTTGTGGAATTCCCcaggcccagtcggtttattt
